# Supplementary material for: (meso-5,7,7,12,14,14-Hexamethyl-1,4,8,11-tetra­azacyclo­tetra­deca-4,11-diene)nickel(II) bis­[O,O′-bis(4-methyl­phen­yl) dithio­phosphate]
Source: Acta Crystallogr Sect E Struct Rep Online. 2009 Aug 8;65(Pt 9):m1053. doi: 10.1107/S1600536809030955 (PMC2970137; doi:10.1107/S1600536809030955)
Supplement: Supplementary file 1 [file e-65-m1053-sup1.cif]

##############################################################################
###                                                                        ###
###        Electronic paper (Acta Crystallographica Section E)             ###
###                                                                        ###
##############################################################################
#                                                                            #
# This CIF contains the data in a paper accepted for publication in Acta     #
# Crystallographica Section E. It conforms to the requirements of Notes      #
# for Authors for Section E, and has been peer reviewed under the auspices   #
# of the IUCr Commission on Journals.                                        #
#                                                                            #
# Full details of the Crystallographic Information File format               #
# are given in the paper "The Crystallographic Information File (CIF):       #
# a New Standard Archive File for Crystallography" by S. R. Hall, F. H.      #
# Allen and I. D. Brown [Acta Cryst. (1991), A47, 655-685].                  #
#                                                                            #
# The current version of the core CIF dictionary is obtainable from          #
# ftp://ftp.iucr.org/pub/cif_core.dic. The current version number is 2.4.    #
#                                                                            #
# Software is freely available for graphical display of the structure(s) in  #
# this CIF.  For information consult the CIF home page http://www.iucr.org/  #
# cif/home.html                                                              #
#                                                                            #
# This file may be used for bona fide research purposes within the           #
# scientific community so long as proper attribution is given to the journal # 
# article from which it was obtained.                                        #
#                                                                            #
##############################################################################
                                             
data_I
_audit_creation_method     SHELXL-97
_chemical_name_systematic
;
(<i>meso</i>-5,7,7,12,14,14-Hexamethyl-1,4,8,11-tetraazacyclotetradeca-4,11-
diene)nickel(II) bis[<i>O</i>,<i>O</i>'-bis(4-methylphenyl) dithiophosphate]
;
_chemical_name_common     ?
_chemical_formula_moiety     'C16 H32 N4 Ni 2+, 2(C14 H14 O2 P S2 -) '
_chemical_formula_sum     'C44 H60 N4 Ni O4 P2 S4'
_chemical_formula_iupac     '[Ni (C16 H32 N4)] (C14 H14 O2 P S2)2'
_chemical_formula_weight     957.85
_symmetry_cell_setting     triclinic
_symmetry_space_group_name_H-M     P-1
_symmetry_space_group_name_Hall     '-P 1'
loop_
    _symmetry_equiv_pos_as_xyz
    'x, y, z'
    '-x, -y, -z'
_cell_length_a     8.0044(6)
_cell_length_b     10.0996(8)
_cell_length_c     16.4004(12)
_cell_angle_alpha     80.4180(10)
_cell_angle_beta     81.3330(10)
_cell_angle_gamma     69.8360(10)
_cell_volume     1220.95(16)
_cell_formula_units_Z     1
_cell_measurement_reflns_used     3628
_cell_measurement_theta_min     2.37
_cell_measurement_theta_max     28.26
_cell_measurement_temperature     278(2)
_exptl_crystal_description     block
_exptl_crystal_colour     orange
_exptl_crystal_size_max     0.18
_exptl_crystal_size_mid     0.14
_exptl_crystal_size_min     0.10
_exptl_crystal_density_diffrn     1.303
_exptl_crystal_density_meas     ?
_exptl_crystal_density_method     'not measured'
_exptl_crystal_F_000     506
_exptl_absorpt_coefficient_mu     0.677
_exptl_absorpt_correction_type     multi-scan
_exptl_absorpt_process_details     '(SADABS; Bruker, 2001)'
_exptl_absorpt_correction_T_min     0.8878
_exptl_absorpt_correction_T_max     0.9354
_exptl_special_details
;
;
_diffrn_ambient_temperature     278(2)
_diffrn_radiation_type     MoK\a
_diffrn_radiation_wavelength     0.71073
_diffrn_radiation_source     'fine-focus sealed tube'
_diffrn_radiation_monochromator     graphite
_diffrn_measurement_device_type     'Bruker SMART CCD area-detector'
_diffrn_measurement_method     '\f and \w scans'
_diffrn_detector_area_resol_mean     ?
_diffrn_reflns_number     6525
_diffrn_reflns_av_R_equivalents     0.0124
_diffrn_reflns_av_sigmaI/netI     0.0224
_diffrn_reflns_theta_min     2.16
_diffrn_reflns_theta_max     25.05
_diffrn_reflns_theta_full     25.05
_diffrn_measured_fraction_theta_max     0.993
_diffrn_measured_fraction_theta_full     0.993
_diffrn_reflns_limit_h_min     -9
_diffrn_reflns_limit_h_max     6
_diffrn_reflns_limit_k_min     -12
_diffrn_reflns_limit_k_max     11
_diffrn_reflns_limit_l_min     -18
_diffrn_reflns_limit_l_max     19
_diffrn_standards_number     ?
_diffrn_standards_interval_count     ?
_diffrn_standards_interval_time     ?
_diffrn_standards_decay_%     ?
_refine_special_details
;
Refinement of <i>F</i>^2^ against ALL reflections. The weighted <i>R</i>-factor
<i>wR</i> and goodness of fit <i>S</i> are based on <i>F</i>^2^, conventional
<i>R</i>-factors <i>R</i> are based on <i>F</i>, with <i>F</i> set to zero for
negative <i>F</i>^2^. The threshold expression of <i>F</i>^2^ >
\s(<i>F</i>^2^) is used only for calculating <i>R</i>-factors(gt) <i>etc</i>.
and is not relevant to the choice of reflections for refinement.
<i>R</i>-factors based on <i>F</i>^2^ are statistically about twice as large
as those based on <i>F</i>, and <i>R</i>- factors based on ALL data will be
even larger.
;
_reflns_number_total     4305
_reflns_number_gt     3756
_reflns_threshold_expression     I>2\s(I)
_refine_ls_structure_factor_coef     Fsqd
_refine_ls_matrix_type     full
_refine_ls_R_factor_all     0.0377
_refine_ls_R_factor_gt     0.0319
_refine_ls_wR_factor_gt     0.0810
_refine_ls_wR_factor_ref     0.0852
_refine_ls_goodness_of_fit_ref     1.042
_refine_ls_restrained_S_all     1.042
_refine_ls_number_reflns     4305
_refine_ls_number_parameters     273
_refine_ls_number_restraints     0
_refine_ls_hydrogen_treatment     mixed
_refine_ls_weighting_scheme     calc
_refine_ls_weighting_details
         'calc w=1/[\s^2^(Fo^2^)+(0.0404P)^2^+0.4007P] where P=(Fo^2^+2Fc^2^)/3'
_atom_sites_solution_hydrogens     geom
_atom_sites_solution_primary     direct
_atom_sites_solution_secondary     difmap
_refine_ls_shift/su_max     0.000
_refine_ls_shift/su_mean     0.000
_refine_diff_density_max     0.499
_refine_diff_density_min     -0.335
_refine_ls_extinction_method     SHELXL97
_refine_ls_extinction_coef     0.0094(11)
_refine_ls_extinction_expression
                                  'Fc^*^=kFc[1+0.001xFc^2^\l^3^/sin(2\q)]^-1/4^'
loop_
    _atom_type_symbol
    _atom_type_description
    _atom_type_scat_dispersion_real
    _atom_type_scat_dispersion_imag
    _atom_type_scat_source
    'C' 'C' 0.0033 0.0016
                         'International Tables Vol C Tables 4.2.6.8 and 6.1.1.4'
    'H' 'H' 0.0000 0.0000
                         'International Tables Vol C Tables 4.2.6.8 and 6.1.1.4'
    'N' 'N' 0.0061 0.0033
                         'International Tables Vol C Tables 4.2.6.8 and 6.1.1.4'
    'O' 'O' 0.0106 0.0060
                         'International Tables Vol C Tables 4.2.6.8 and 6.1.1.4'
    'P' 'P' 0.1023 0.0942
                         'International Tables Vol C Tables 4.2.6.8 and 6.1.1.4'
    'S' 'S' 0.1246 0.1234
                         'International Tables Vol C Tables 4.2.6.8 and 6.1.1.4'
    'Ni' 'Ni' 0.3393 1.1124
                         'International Tables Vol C Tables 4.2.6.8 and 6.1.1.4'
_computing_data_collection     'SMART (Bruker, 2001)'
_computing_cell_refinement     'SAINT (Bruker, 2001)'
_computing_data_reduction     'SAINT (Bruker, 2001)'
_computing_structure_solution     'SHELXTL (Sheldrick, 2008)'
_computing_structure_refinement     'SHELXTL (Sheldrick, 2008)'
_computing_molecular_graphics     'Ortep-3 (Farrugia, 1997)'
_computing_publication_material     'SHELXL97 (Sheldrick, 2008)'
loop_
    _atom_site_type_symbol
    _atom_site_label
    _atom_site_fract_x
    _atom_site_fract_y
    _atom_site_fract_z
    _atom_site_U_iso_or_equiv
    _atom_site_adp_type
    _atom_site_calc_flag
    _atom_site_refinement_flags
    _atom_site_occupancy
    _atom_site_disorder_assembly
    _atom_site_disorder_group
    Ni Ni1 0.5000 0.5000 0.5000 0.03886(12) Uani d S 1 . .
    S S1 0.51679(8) 0.93375(7) 0.29986(4) 0.06565(19) Uani d . 1 . .
    S S2 0.80706(8) 0.63426(7) 0.38281(4) 0.06475(18) Uani d . 1 . .
    P P1 0.74959(7) 0.78569(6) 0.28970(4) 0.05003(16) Uani d . 1 . .
    O O1 0.9135(2) 0.84827(17) 0.27241(10) 0.0615(4) Uani d . 1 . .
    O O2 0.7837(2) 0.72019(16) 0.20251(9) 0.0582(4) Uani d . 1 . .
    N N1 0.3850(2) 0.48109(17) 0.41047(10) 0.0448(4) Uani d . 1 . .
    N N2 0.3765(2) 0.70211(16) 0.47728(11) 0.0437(4) Uani d D 1 . .
    C C1 0.3764(3) 0.3675(2) 0.38841(13) 0.0507(5) Uani d . 1 . .
    C C2 0.2623(4) 0.3675(3) 0.32375(19) 0.0806(8) Uani d . 1 . .
    H H2A 0.1387 0.4131 0.3418 0.121 Uiso calc R 1 . .
    H H2B 0.2803 0.2713 0.3157 0.121 Uiso calc R 1 . .
    H H2C 0.2948 0.4180 0.2723 0.121 Uiso calc R 1 . .
    C C3 0.4795(3) 0.2249(2) 0.42779(15) 0.0581(6) Uani d . 1 . .
    H H3A 0.4977 0.1572 0.3891 0.070 Uiso calc R 1 . .
    H H3B 0.4060 0.1994 0.4763 0.070 Uiso calc R 1 . .
    C C4 0.2860(3) 0.6213(2) 0.36823(15) 0.0578(6) Uani d . 1 . .
    H H4A 0.1864 0.6155 0.3436 0.069 Uiso calc R 1 . .
    H H4B 0.3640 0.6542 0.3247 0.069 Uiso calc R 1 . .
    C C5 0.2199(3) 0.7204(2) 0.43308(16) 0.0586(6) Uani d . 1 . .
    H H5A 0.1723 0.8178 0.4076 0.070 Uiso calc R 1 . .
    H H5B 0.1264 0.6972 0.4714 0.070 Uiso calc R 1 . .
    C C6 0.3396(3) 0.7936(2) 0.54526(14) 0.0509(5) Uani d . 1 . .
    C C7 0.2575(4) 0.9514(2) 0.51212(18) 0.0716(7) Uani d . 1 . .
    H H7A 0.3355 0.9768 0.4665 0.107 Uiso calc R 1 . .
    H H7B 0.2426 1.0087 0.5556 0.107 Uiso calc R 1 . .
    H H7C 0.1432 0.9671 0.4936 0.107 Uiso calc R 1 . .
    C C8 0.2158(3) 0.7501(2) 0.61610(16) 0.0668(6) Uani d . 1 . .
    H H8A 0.0998 0.7719 0.5978 0.100 Uiso calc R 1 . .
    H H8B 0.2055 0.8010 0.6621 0.100 Uiso calc R 1 . .
    H H8C 0.2639 0.6498 0.6332 0.100 Uiso calc R 1 . .
    C C9 0.9401(3) 0.9521(2) 0.20917(14) 0.0520(5) Uani d . 1 . .
    C C10 1.0778(3) 0.9987(3) 0.21639(16) 0.0643(6) Uani d . 1 . .
    H H10 1.1433 0.9634 0.2621 0.077 Uiso calc R 1 . .
    C C11 1.1198(4) 1.0978(3) 0.15607(17) 0.0743(7) Uani d . 1 . .
    H H11 1.2137 1.1288 0.1618 0.089 Uiso calc R 1 . .
    C C12 1.0265(4) 1.1519(3) 0.08774(16) 0.0706(7) Uani d . 1 . .
    C C13 0.8887(4) 1.1040(3) 0.08206(17) 0.0816(8) Uani d . 1 . .
    H H13 0.8233 1.1392 0.0363 0.098 Uiso calc R 1 . .
    C C14 0.8432(4) 1.0046(3) 0.14216(17) 0.0733(7) Uani d . 1 . .
    H H14 0.7485 0.9742 0.1370 0.088 Uiso calc R 1 . .
    C C15 1.0710(5) 1.2625(4) 0.0212(2) 0.1070(11) Uani d . 1 . .
    H H15A 1.0213 1.2641 -0.0288 0.161 Uiso calc R 1 . .
    H H15B 1.1985 1.2387 0.0103 0.161 Uiso calc R 1 . .
    H H15C 1.0213 1.3544 0.0402 0.161 Uiso calc R 1 . .
    C C16 0.6734(3) 0.6529(2) 0.18118(13) 0.0562(5) Uani d . 1 . .
    C C17 0.7294(4) 0.5084(3) 0.18933(17) 0.0736(7) Uani d . 1 . .
    H H17 0.8360 0.4553 0.2118 0.088 Uiso calc R 1 . .
    C C18 0.6240(6) 0.4413(4) 0.1634(2) 0.0970(10) Uani d . 1 . .
    H H18 0.6617 0.3426 0.1690 0.116 Uiso calc R 1 . .
    C C19 0.4665(6) 0.5173(5) 0.13009(19) 0.0973(11) Uani d . 1 . .
    C C20 0.4129(5) 0.6620(4) 0.12418(18) 0.0931(9) Uani d . 1 . .
    H H20 0.3046 0.7151 0.1032 0.112 Uiso calc R 1 . .
    C C21 0.5151(4) 0.7320(3) 0.14848(16) 0.0724(7) Uani d . 1 . .
    H H21 0.4774 0.8308 0.1428 0.087 Uiso calc R 1 . .
    C C22 0.3564(7) 0.4413(5) 0.1003(2) 0.152(2) Uani d . 1 . .
    H H22A 0.2336 0.4791 0.1223 0.227 Uiso calc R 1 . .
    H H22B 0.4016 0.3415 0.1192 0.227 Uiso calc R 1 . .
    H H22C 0.3644 0.4555 0.0407 0.227 Uiso calc R 1 . .
    H H1 0.454(2) 0.725(2) 0.4405(9) 0.050(6) Uiso d D 1 . .
loop_
    _atom_site_aniso_label
    _atom_site_aniso_U_11
    _atom_site_aniso_U_22
    _atom_site_aniso_U_33
    _atom_site_aniso_U_12
    _atom_site_aniso_U_13
    _atom_site_aniso_U_23
    Ni1 0.03462(19) 0.03290(18) 0.0518(2) -0.01460(14) -0.00187(14) -0.00726(14)
    S1 0.0497(3) 0.0674(4) 0.0815(4) -0.0103(3) -0.0107(3) -0.0296(3)
    S2 0.0511(3) 0.0700(4) 0.0695(4) -0.0252(3) 0.0033(3) 0.0047(3)
    P1 0.0398(3) 0.0550(3) 0.0595(3) -0.0211(2) -0.0010(2) -0.0099(3)
    O1 0.0508(9) 0.0682(10) 0.0724(10) -0.0338(8) -0.0172(7) 0.0134(8)
    O2 0.0550(9) 0.0629(9) 0.0610(9) -0.0280(7) 0.0116(7) -0.0162(7)
    N1 0.0388(8) 0.0465(9) 0.0529(9) -0.0193(7) -0.0021(7) -0.0079(7)
    N2 0.0369(8) 0.0369(8) 0.0579(10) -0.0161(7) 0.0019(7) -0.0051(7)
    C1 0.0440(11) 0.0584(12) 0.0579(12) -0.0248(10) 0.0044(9) -0.0209(10)
    C2 0.0703(17) 0.094(2) 0.093(2) -0.0299(15) -0.0153(15) -0.0417(16)
    C3 0.0655(14) 0.0489(12) 0.0706(14) -0.0302(11) 0.0049(11) -0.0222(10)
    C4 0.0523(12) 0.0564(13) 0.0676(14) -0.0197(10) -0.0186(11) -0.0003(11)
    C5 0.0453(12) 0.0472(12) 0.0810(16) -0.0100(9) -0.0140(11) -0.0058(11)
    C6 0.0502(12) 0.0365(10) 0.0670(13) -0.0176(9) 0.0088(10) -0.0150(9)
    C7 0.0739(16) 0.0372(11) 0.0992(19) -0.0154(11) 0.0037(14) -0.0134(12)
    C8 0.0630(15) 0.0575(14) 0.0740(16) -0.0199(11) 0.0196(12) -0.0154(12)
    C9 0.0511(12) 0.0509(12) 0.0578(13) -0.0229(10) -0.0060(10) -0.0034(10)
    C10 0.0540(13) 0.0792(16) 0.0664(14) -0.0344(12) -0.0110(11) 0.0047(12)
    C11 0.0684(16) 0.0855(18) 0.0819(18) -0.0482(14) -0.0039(14) 0.0006(14)
    C12 0.0870(18) 0.0644(15) 0.0668(16) -0.0392(14) 0.0014(14) -0.0026(12)
    C13 0.108(2) 0.0776(18) 0.0716(17) -0.0462(17) -0.0337(16) 0.0127(14)
    C14 0.0813(17) 0.0724(16) 0.0822(18) -0.0450(14) -0.0304(14) 0.0095(14)
    C15 0.144(3) 0.106(2) 0.087(2) -0.076(2) -0.005(2) 0.0168(18)
    C16 0.0642(14) 0.0647(14) 0.0456(11) -0.0305(12) 0.0101(10) -0.0167(10)
    C17 0.0858(18) 0.0643(15) 0.0735(17) -0.0294(14) 0.0077(14) -0.0201(13)
    C18 0.142(3) 0.084(2) 0.085(2) -0.062(2) 0.014(2) -0.0307(17)
    C19 0.133(3) 0.134(3) 0.0614(17) -0.086(3) 0.0001(18) -0.0301(18)
    C20 0.100(2) 0.132(3) 0.0655(17) -0.053(2) -0.0194(16) -0.0189(18)
    C21 0.0818(18) 0.0788(17) 0.0612(15) -0.0287(14) -0.0103(13) -0.0133(13)
    C22 0.223(5) 0.224(5) 0.090(2) -0.169(5) -0.011(3) -0.040(3)
_geom_special_details
;
All e.s.d.'s (except the e.s.d. in the dihedral angle between two l.s. planes)
are estimated using the full covariance matrix. The cell e.s.d.'s are taken
into account individually in the estimation of e.s.d.'s in distances, angles
and torsion angles; correlations between e.s.d.'s in cell parameters are only
used when they are defined by crystal symmetry. An approximate (isotropic)
treatment of cell e.s.d.'s is used for estimating e.s.d.'s involving l.s.
planes.
;
loop_
    _geom_bond_atom_site_label_1
    _geom_bond_atom_site_label_2
    _geom_bond_site_symmetry_2
    _geom_bond_distance
    _geom_bond_publ_flag
    Ni1 N1 . 1.9135(16) ?
    Ni1 N1 2_666 1.9135(16) ?
    Ni1 N2 2_666 1.9364(15) ?
    Ni1 N2 . 1.9364(15) ?
    S1 P1 . 1.9505(8) ?
    S2 P1 . 1.9575(8) ?
    P1 O1 . 1.6131(14) ?
    P1 O2 . 1.6216(16) ?
    O1 C9 . 1.395(3) ?
    O2 C16 . 1.396(3) ?
    N1 C1 . 1.285(2) ?
    N1 C4 . 1.476(3) ?
    N2 C5 . 1.483(3) ?
    N2 C6 . 1.497(3) ?
    C1 C3 . 1.484(3) ?
    C1 C2 . 1.500(3) ?
    C2 H2A . 0.9600 ?
    C2 H2B . 0.9600 ?
    C2 H2C . 0.9600 ?
    C3 C6 2_666 1.518(3) ?
    C3 H3A . 0.9700 ?
    C3 H3B . 0.9700 ?
    C4 C5 . 1.494(3) ?
    C4 H4A . 0.9700 ?
    C4 H4B . 0.9700 ?
    C5 H5A . 0.9700 ?
    C5 H5B . 0.9700 ?
    C6 C3 2_666 1.518(3) ?
    C6 C8 . 1.519(3) ?
    C6 C7 . 1.537(3) ?
    C7 H7A . 0.9600 ?
    C7 H7B . 0.9600 ?
    C7 H7C . 0.9600 ?
    C8 H8A . 0.9600 ?
    C8 H8B . 0.9600 ?
    C8 H8C . 0.9600 ?
    C9 C10 . 1.366(3) ?
    C9 C14 . 1.367(3) ?
    C10 C11 . 1.377(3) ?
    C10 H10 . 0.9300 ?
    C11 C12 . 1.371(4) ?
    C11 H11 . 0.9300 ?
    C12 C13 . 1.369(4) ?
    C12 C15 . 1.522(4) ?
    C13 C14 . 1.388(3) ?
    C13 H13 . 0.9300 ?
    C14 H14 . 0.9300 ?
    C15 H15A . 0.9600 ?
    C15 H15B . 0.9600 ?
    C15 H15C . 0.9600 ?
    C16 C17 . 1.360(3) ?
    C16 C21 . 1.377(4) ?
    C17 C18 . 1.396(4) ?
    C17 H17 . 0.9300 ?
    C18 C19 . 1.371(5) ?
    C18 H18 . 0.9300 ?
    C19 C20 . 1.365(5) ?
    C19 C22 . 1.525(4) ?
    C20 C21 . 1.385(4) ?
    C20 H20 . 0.9300 ?
    C21 H21 . 0.9300 ?
    C22 H22A . 0.9600 ?
    C22 H22B . 0.9600 ?
    C22 H22C . 0.9600 ?
loop_
    _geom_angle_atom_site_label_1
    _geom_angle_atom_site_label_2
    _geom_angle_atom_site_label_3
    _geom_angle_site_symmetry_1
    _geom_angle_site_symmetry_3
    _geom_angle
    _geom_angle_publ_flag
    N1 Ni1 N1 . 2_666 180.0000(10)
                                 ?
    N1 Ni1 N2 . 2_666 94.15(7) ?
    N1 Ni1 N2 2_666 2_666 85.85(7) ?
    N1 Ni1 N2 . . 85.85(7) ?
    N1 Ni1 N2 2_666 . 94.15(7) ?
    N2 Ni1 N2 2_666 . 180.0000(10)
                                 ?
    O1 P1 O2 . . 96.75(9) ?
    O1 P1 S1 . . 112.77(7) ?
    O2 P1 S1 . . 111.07(7) ?
    O1 P1 S2 . . 106.04(6) ?
    O2 P1 S2 . . 110.96(7) ?
    S1 P1 S2 . . 117.27(4) ?
    C9 O1 P1 . . 127.94(14) ?
    C16 O2 P1 . . 122.66(13) ?
    C1 N1 C4 . . 119.78(18) ?
    C1 N1 Ni1 . . 128.75(15) ?
    C4 N1 Ni1 . . 111.31(12) ?
    C5 N2 C6 . . 115.10(16) ?
    C5 N2 Ni1 . . 107.47(12) ?
    C6 N2 Ni1 . . 119.17(13) ?
    C5 N2 H1 . . 106.3(14) ?
    C6 N2 H1 . . 107.6(14) ?
    Ni1 N2 H1 . . 99.3(14) ?
    N1 C1 C3 . . 120.94(19) ?
    N1 C1 C2 . . 123.7(2) ?
    C3 C1 C2 . . 115.32(19) ?
    C1 C2 H2A . . 109.5 ?
    C1 C2 H2B . . 109.5 ?
    H2A C2 H2B . . 109.5 ?
    C1 C2 H2C . . 109.5 ?
    H2A C2 H2C . . 109.5 ?
    H2B C2 H2C . . 109.5 ?
    C1 C3 C6 . 2_666 117.74(17) ?
    C1 C3 H3A . . 107.9 ?
    C6 C3 H3A 2_666 . 107.9 ?
    C1 C3 H3B . . 107.9 ?
    C6 C3 H3B 2_666 . 107.9 ?
    H3A C3 H3B . . 107.2 ?
    N1 C4 C5 . . 106.65(18) ?
    N1 C4 H4A . . 110.4 ?
    C5 C4 H4A . . 110.4 ?
    N1 C4 H4B . . 110.4 ?
    C5 C4 H4B . . 110.4 ?
    H4A C4 H4B . . 108.6 ?
    N2 C5 C4 . . 106.26(17) ?
    N2 C5 H5A . . 110.5 ?
    C4 C5 H5A . . 110.5 ?
    N2 C5 H5B . . 110.5 ?
    C4 C5 H5B . . 110.5 ?
    H5A C5 H5B . . 108.7 ?
    N2 C6 C3 . 2_666 106.09(16) ?
    N2 C6 C8 . . 110.29(17) ?
    C3 C6 C8 2_666 . 112.3(2) ?
    N2 C6 C7 . . 110.74(19) ?
    C3 C6 C7 2_666 . 106.99(18) ?
    C8 C6 C7 . . 110.33(18) ?
    C6 C7 H7A . . 109.5 ?
    C6 C7 H7B . . 109.5 ?
    H7A C7 H7B . . 109.5 ?
    C6 C7 H7C . . 109.5 ?
    H7A C7 H7C . . 109.5 ?
    H7B C7 H7C . . 109.5 ?
    C6 C8 H8A . . 109.5 ?
    C6 C8 H8B . . 109.5 ?
    H8A C8 H8B . . 109.5 ?
    C6 C8 H8C . . 109.5 ?
    H8A C8 H8C . . 109.5 ?
    H8B C8 H8C . . 109.5 ?
    C10 C9 C14 . . 120.0(2) ?
    C10 C9 O1 . . 115.11(19) ?
    C14 C9 O1 . . 124.9(2) ?
    C9 C10 C11 . . 120.1(2) ?
    C9 C10 H10 . . 120.0 ?
    C11 C10 H10 . . 120.0 ?
    C12 C11 C10 . . 121.6(2) ?
    C12 C11 H11 . . 119.2 ?
    C10 C11 H11 . . 119.2 ?
    C13 C12 C11 . . 117.2(2) ?
    C13 C12 C15 . . 120.9(3) ?
    C11 C12 C15 . . 121.9(3) ?
    C12 C13 C14 . . 122.3(2) ?
    C12 C13 H13 . . 118.8 ?
    C14 C13 H13 . . 118.8 ?
    C9 C14 C13 . . 118.8(2) ?
    C9 C14 H14 . . 120.6 ?
    C13 C14 H14 . . 120.6 ?
    C12 C15 H15A . . 109.5 ?
    C12 C15 H15B . . 109.5 ?
    H15A C15 H15B . . 109.5 ?
    C12 C15 H15C . . 109.5 ?
    H15A C15 H15C . . 109.5 ?
    H15B C15 H15C . . 109.5 ?
    C17 C16 C21 . . 120.8(2) ?
    C17 C16 O2 . . 118.9(2) ?
    C21 C16 O2 . . 120.3(2) ?
    C16 C17 C18 . . 118.9(3) ?
    C16 C17 H17 . . 120.6 ?
    C18 C17 H17 . . 120.6 ?
    C19 C18 C17 . . 121.7(3) ?
    C19 C18 H18 . . 119.2 ?
    C17 C18 H18 . . 119.2 ?
    C20 C19 C18 . . 117.9(3) ?
    C20 C19 C22 . . 121.5(4) ?
    C18 C19 C22 . . 120.6(4) ?
    C19 C20 C21 . . 121.9(3) ?
    C19 C20 H20 . . 119.1 ?
    C21 C20 H20 . . 119.1 ?
    C16 C21 C20 . . 118.9(3) ?
    C16 C21 H21 . . 120.6 ?
    C20 C21 H21 . . 120.6 ?
    C19 C22 H22A . . 109.5 ?
    C19 C22 H22B . . 109.5 ?
    H22A C22 H22B . . 109.5 ?
    C19 C22 H22C . . 109.5 ?
    H22A C22 H22C . . 109.5 ?
    H22B C22 H22C . . 109.5 ?
loop_
    _geom_torsion_atom_site_label_1
    _geom_torsion_atom_site_label_2
    _geom_torsion_atom_site_label_3
    _geom_torsion_atom_site_label_4
    _geom_torsion_site_symmetry_1
    _geom_torsion_site_symmetry_2
    _geom_torsion_site_symmetry_3
    _geom_torsion_site_symmetry_4
    _geom_torsion
    _geom_torsion_publ_flag
    O2 P1 O1 C9 . . . . 61.8(2) ?
    S1 P1 O1 C9 . . . . -54.5(2) ?
    S2 P1 O1 C9 . . . . 175.93(17) ?
    O1 P1 O2 C16 . . . . -178.20(17) ?
    S1 P1 O2 C16 . . . . -60.61(18) ?
    S2 P1 O2 C16 . . . . 71.73(17) ?
    N2 Ni1 N1 C1 2_666 . . . 10.52(18) ?
    N2 Ni1 N1 C1 . . . . -169.48(18) ?
    N2 Ni1 N1 C4 2_666 . . . -174.05(14) ?
    N2 Ni1 N1 C4 . . . . 5.95(14) ?
    N1 Ni1 N2 C5 2_666 . . . -157.85(14) ?
    N1 Ni1 N2 C6 2_666 . . . -24.62(14) ?
    C4 N1 C1 C3 . . . . 177.86(19) ?
    Ni1 N1 C1 C3 . . . . -7.0(3) ?
    C4 N1 C1 C2 . . . . -3.3(3) ?
    Ni1 N1 C1 C2 . . . . 171.82(17) ?
    N1 C1 C3 C6 . . . 2_666 -33.5(3) ?
    C2 C1 C3 C6 . . . 2_666 147.6(2) ?
    C1 N1 C4 C5 . . . . 143.51(19) ?
    Ni1 N1 C4 C5 . . . . -32.4(2) ?
    C6 N2 C5 C4 . . . . 179.55(17) ?
    Ni1 N2 C5 C4 . . . . -45.1(2) ?
    N1 C4 C5 N2 . . . . 49.9(2) ?
    C5 N2 C6 C3 . . . 2_666 -171.36(17) ?
    Ni1 N2 C6 C3 . . . 2_666 58.76(19) ?
    C5 N2 C6 C8 . . . . 66.8(2) ?
    Ni1 N2 C6 C8 . . . . -63.1(2) ?
    C5 N2 C6 C7 . . . . -55.6(2) ?
    Ni1 N2 C6 C7 . . . . 174.50(14) ?
    P1 O1 C9 C10 . . . . 171.21(17) ?
    P1 O1 C9 C14 . . . . -10.6(4) ?
    C14 C9 C10 C11 . . . . -0.4(4) ?
    O1 C9 C10 C11 . . . . 177.9(2) ?
    C9 C10 C11 C12 . . . . -0.2(4) ?
    C10 C11 C12 C13 . . . . 0.4(4) ?
    C10 C11 C12 C15 . . . . 179.4(3) ?
    C11 C12 C13 C14 . . . . -0.1(5) ?
    C15 C12 C13 C14 . . . . -179.2(3) ?
    C10 C9 C14 C13 . . . . 0.6(4) ?
    O1 C9 C14 C13 . . . . -177.5(2) ?
    C12 C13 C14 C9 . . . . -0.4(5) ?
    P1 O2 C16 C17 . . . . -101.5(2) ?
    P1 O2 C16 C21 . . . . 81.8(2) ?
    C21 C16 C17 C18 . . . . 0.4(4) ?
    O2 C16 C17 C18 . . . . -176.3(2) ?
    C16 C17 C18 C19 . . . . 0.1(4) ?
    C17 C18 C19 C20 . . . . -1.2(5) ?
    C17 C18 C19 C22 . . . . 178.5(3) ?
    C18 C19 C20 C21 . . . . 1.9(5) ?
    C22 C19 C20 C21 . . . . -177.8(3) ?
    C17 C16 C21 C20 . . . . 0.2(4) ?
    O2 C16 C21 C20 . . . . 176.9(2) ?
    C19 C20 C21 C16 . . . . -1.4(4) ?
data_global
_journal_date_recd_electronic     2009-07-22
_journal_date_accepted     2009-08-04
_journal_name_full     'Acta Crystallographica, Section E'
_journal_year     2009
_journal_volume     65
_journal_issue      9
_journal_page_first     m1053
_journal_page_last     m1053
_journal_paper_category     QM
_journal_coeditor_code     DN2479
_publ_contact_author_name     'Mr. Bin Xie'
_publ_contact_author_address
; College of Chemistry and Pharmaceutical Engineering
  Sichuan University of Science and Engineering,
  643000 Zigong, Sichuan,
  People's Republic of China
;
_publ_contact_author_email     zoulike@yahoo.com.cn
_publ_contact_author_fax     '+86 813 5505838'
_publ_contact_author_phone     '+86 813 5505969'
_publ_section_title
;\
(<i>meso</i>-5,7,7,12,14,14-Hexamethyl-1,4,8,11-tetraazacyclotetradeca-4,11-\
diene)nickel(II) bis[<i>O</i>,<i>O</i>'-bis(4-methylphenyl) dithiophosphate]
;
loop_
    _publ_author_name
    _publ_author_footnote
    _publ_author_address
    'Bin Xie' .
;
College of Chemistry and Pharmaceutical Engineering
  Sichuan University of Science and Engineering,
  643000 Zigong, Sichuan,
  People's Republic of China
;
    'Yang-Guang Xiang' .
;
College of Chemistry and Pharmaceutical Engineering
  Sichuan University of Science and Engineering,
  643000 Zigong, Sichuan,
  People's Republic of China
;
    'Li-Ke Zou' .
;
College of Chemistry and Pharmaceutical Engineering
  Sichuan University of Science and Engineering,
  643000 Zigong, Sichuan,
  People's Republic of China
;
    'Xiu-Li Chang' .
;
College of Chemistry and Pharmaceutical Engineering
  Sichuan University of Science and Engineering,
  643000 Zigong, Sichuan,
  People's Republic of China
;
    'Chang-You Ji' .
;
College of Environment and Chemical Engineering
  Xi'an Polytechnic University,
  710048 Xi'an, Shanxi,
  People's Republic of China
;
