# Supplementary material for: (meso-5,7,7,12,14,14-Hexamethyl-1,4,8,11-tetra­azacyclo­tetra­deca-4,11-diene)nickel(II) bis­[O,O′-bis(4-methyl­phen­yl) dithio­phosphate]
Source: Acta Crystallogr Sect E Struct Rep Online. 2009 Aug 8;65(Pt 9):m1053. doi: 10.1107/S1600536809030955 (PMC2970137; doi:10.1107/S1600536809030955)
Supplement: Supplementary file 2 [file e-65-m1053-Isup2.hkl]

# 
# h,k,l, Fc-squared, Fo-squared, sigma(Fo-squared) and status flag 
# 
data_I
_shelx_title ' 1 in P-1' 
_shelx_refln_list_code          4 
_shelx_F_calc_maximum      151.80 
_exptl_crystal_F_000       506.00 
_reflns_d_resolution_high  0.8394 
 
loop_ 
 _symmetry_equiv_pos_as_xyz 
 'x, y, z' 
 '-x, -y, -z' 
 
_cell_length_a     8.0044 
_cell_length_b    10.0996 
_cell_length_c    16.4004 
_cell_angle_alpha  80.418 
_cell_angle_beta   81.333 
_cell_angle_gamma  69.836 
 
_shelx_F_squared_multiplier     1.000 
 
loop_ 
 _refln_index_h 
 _refln_index_k 
 _refln_index_l 
 _refln_F_squared_calc 
 _refln_F_squared_meas 
 _refln_F_squared_sigma 
 _refln_observed_status 
   1   0   0     3750.20     3937.59     56.98 o 
   2   0   0      257.96      264.27      3.49 o 
   3   0   0     2370.66     2444.79     25.09 o 
   4   0   0     1605.78     1608.33     17.51 o 
   5   0   0      198.93      219.37      6.47 o 
   6   0   0       23.08       19.79      2.95 o 
   7   0   0      684.58      700.76     14.41 o 
   8   0   0      182.76      185.03      6.96 o 
  -8   1   0       22.42       26.23      3.24 o 
  -7   1   0       14.24       20.06      2.62 o 
  -6   1   0       85.73       76.86      3.09 o 
  -5   1   0       29.59       28.06      1.62 o 
  -4   1   0       49.58       62.05      1.96 o 
  -3   1   0      254.21      232.16      3.58 o 
  -2   1   0     3003.71     3210.56     32.19 o 
  -1   1   0    14818.22    14192.28    202.10 o 
   0   1   0     1212.24     1189.57     17.26 o 
   1   1   0     2590.44     2426.42     34.76 o 
   2   1   0       16.70       10.79      0.61 o 
   3   1   0        9.80       15.53      1.22 o 
   4   1   0        0.41        5.19      3.54 o 
   5   1   0     1447.32     1466.13     16.58 o 
   6   1   0      169.59      175.54      3.91 o 
   7   1   0       29.25       24.46      1.85 o 
   8   1   0        1.02        4.37      1.93 o 
   9   1   0        4.61        6.71      2.35 o 
  -8   2   0        3.77        3.05      2.35 o 
  -7   2   0       44.54       50.27      3.94 o 
  -6   2   0       25.69       26.95      2.68 o 
  -5   2   0       63.33       63.35      2.24 o 
  -4   2   0      131.38      114.44      2.65 o 
  -3   2   0        4.59       12.07      1.23 o 
  -2   2   0     2285.41     2413.89     20.24 o 
  -1   2   0     1978.54     2024.41     29.37 o 
   0   2   0        7.49        8.68      0.72 o 
   1   2   0       99.73      112.72      1.75 o 
   2   2   0     3812.26     3868.97     38.68 o 
   3   2   0     2352.75     2464.15     25.41 o 
   4   2   0      308.65      359.49      5.24 o 
   5   2   0     2513.74     2659.84     28.22 o 
   6   2   0     1078.15     1095.81     13.53 o 
   7   2   0       11.80       12.66      2.34 o 
   8   2   0       13.83       16.43      1.97 o 
  -7   3   0       64.32       70.48      4.77 o 
  -6   3   0       16.42       16.59      2.53 o 
  -5   3   0       71.91       74.49      3.89 o 
  -4   3   0      345.15      308.57      4.90 o 
  -3   3   0      394.41      385.56      5.36 o 
  -2   3   0     1199.83     1321.44     11.70 o 
  -1   3   0      766.87      721.45      8.87 o 
   0   3   0       77.71      111.09      3.71 o 
   1   3   0      167.68      181.01      3.78 o 
   2   3   0     1664.52     1640.81     17.29 o 
   3   3   0      266.29      282.12      4.17 o 
   4   3   0      187.52      215.49      3.79 o 
   5   3   0     1792.26     1780.34     19.77 o 
   6   3   0       99.59       96.79      2.90 o 
   7   3   0       55.70       57.90      2.61 o 
   8   3   0      102.11      102.42      3.47 o 
   9   3   0       31.69       32.89      3.56 o 
  -7   4   0        6.54        2.04      2.42 o 
  -6   4   0        7.72       10.77      2.40 o 
  -5   4   0      137.81      132.56      5.39 o 
  -4   4   0      264.68      272.99      7.45 o 
  -3   4   0       38.85       36.16      1.22 o 
  -2   4   0      220.94      208.78      2.82 o 
  -1   4   0     1761.67     1726.24     22.85 o 
   0   4   0     1433.02     1510.67     16.36 o 
   1   4   0      533.63      598.87     10.19 o 
   2   4   0      146.04      160.88      4.31 o 
   3   4   0     1021.79     1065.50     16.71 o 
   4   4   0     1709.45     1687.51     24.02 o 
   5   4   0       75.27       72.28      2.36 o 
   6   4   0       24.29       24.22      1.67 o 
   7   4   0     1008.22     1023.93     23.22 o 
   8   4   0      444.84      444.00     11.63 o 
   9   4   0        6.87        7.92      2.51 o 
  -6   5   0      174.38      173.17      7.11 o 
  -5   5   0      153.94      161.44      6.47 o 
  -4   5   0       10.22        8.04      1.90 o 
  -3   5   0      378.40      353.95      5.78 o 
  -2   5   0     1370.69     1253.04     14.56 o 
  -1   5   0      168.90      153.34      3.11 o 
   0   5   0      227.42      224.76      5.46 o 
   1   5   0     2023.22     2122.56     31.75 o 
   2   5   0      864.02      841.82     12.11 o 
   3   5   0      249.04      269.92      4.45 o 
   4   5   0       78.03       74.82      2.24 o 
   5   5   0        2.04        0.66      1.87 o 
   6   5   0        7.45       11.32      1.37 o 
   7   5   0      190.75      206.69      7.18 o 
   8   5   0      124.03      133.74      6.26 o 
   9   5   0        9.79        8.39      2.69 o 
  -6   6   0       32.28       37.41      3.85 o 
  -5   6   0        6.85        2.15      1.92 o 
  -4   6   0       93.55       89.05      4.77 o 
  -3   6   0        4.31        3.51      1.54 o 
  -2   6   0       53.47       55.90      2.10 o 
  -1   6   0       79.37       68.73      2.33 o 
   0   6   0      192.51      232.10      5.11 o 
   1   6   0      488.44      469.94      9.40 o 
   2   6   0      136.88      127.95      3.91 o 
   3   6   0       45.37       52.05      1.93 o 
   4   6   0      200.55      170.10      3.66 o 
   5   6   0      173.91      161.99      3.77 o 
   6   6   0        2.31        2.15      1.60 o 
   7   6   0       18.10       16.19      2.55 o 
   8   6   0        9.83        9.49      2.53 o 
   9   6   0      146.90      134.18      6.76 o 
  -5   7   0       82.77       85.97      5.31 o 
  -4   7   0      141.00      140.37      6.20 o 
  -3   7   0      140.73      149.19      6.00 o 
  -2   7   0        1.89        2.89      1.50 o 
  -1   7   0      504.21      478.83      7.22 o 
   0   7   0     1172.59     1151.39     20.95 o 
   1   7   0     1172.25     1155.88     19.71 o 
   2   7   0        5.74        5.96      1.36 o 
   3   7   0      372.90      358.72      4.72 o 
   4   7   0     1570.31     1579.86     18.45 o 
   5   7   0      152.59      158.72      6.08 o 
   6   7   0      131.91      132.41      5.75 o 
   7   7   0       63.31       73.77      4.63 o 
   8   7   0      156.62      154.90      6.94 o 
   9   7   0       88.03       97.23      6.11 o 
  -4   8   0       29.90       29.64      3.58 o 
  -3   8   0        0.46        0.54      1.72 o 
  -2   8   0       11.37        7.43      2.04 o 
  -1   8   0      126.21      122.85      5.19 o 
   0   8   0      225.53      228.62      9.82 o 
   1   8   0      172.15      160.04      3.81 o 
   2   8   0       43.93       51.51      3.15 o 
   3   8   0      949.98      919.93      9.66 o 
   4   8   0        1.03        1.42      1.01 o 
   5   8   0        9.00        9.16      2.24 o 
   6   8   0       45.62       38.57      3.54 o 
   7   8   0      173.99      168.49      7.12 o 
   8   8   0        4.44        4.97      2.24 o 
  -3   9   0      103.29      102.93      5.71 o 
  -2   9   0       98.33      108.55      5.46 o 
  -1   9   0      165.53      146.63      6.04 o 
   0   9   0      181.45      160.91      6.02 o 
   1   9   0       12.16       13.50      2.19 o 
   2   9   0      115.53      123.13      5.01 o 
   3   9   0       15.34       19.16      1.36 o 
   4   9   0      317.12      323.01      6.28 o 
   5   9   0      161.98      148.50      6.42 o 
   6   9   0      356.40      368.95     10.87 o 
   7   9   0       74.18       85.52      5.39 o 
   8   9   0        1.67        0.45      2.11 o 
  -2  10   0        5.46        1.95      2.13 o 
  -1  10   0       53.81       52.63      4.12 o 
   0  10   0       25.14       36.69      3.34 o 
   1  10   0       36.58       34.12      3.13 o 
   2  10   0        4.84        8.57      2.01 o 
   3  10   0        0.26       -0.42      1.08 o 
   4  10   0        0.66        1.70      1.83 o 
   5  10   0      178.46      187.81      7.52 o 
   6  10   0       81.96       88.18      5.68 o 
   7  10   0        1.29        1.46      2.17 o 
   0  11   0       18.85       20.80      3.04 o 
   1  11   0       34.35       33.20      3.34 o 
   2  11   0       77.42       74.76      4.61 o 
   3  11   0       73.13       75.65      4.81 o 
   4  11   0       49.17       53.27      4.39 o 
   5  11   0       49.00       42.44      4.07 o 
   6  11   0       11.66       10.37      2.82 o 
  -5 -11   1       40.40       48.44      4.36 o 
  -4 -11   1       31.62       49.23      4.18 o 
  -3 -11   1       56.96       65.68      3.26 o 
  -1 -11   1       59.16       62.31      4.34 o 
   0 -11   1       27.19       30.44      3.40 o 
  -7 -10   1       31.28       27.82      3.78 o 
  -6 -10   1        5.28        1.83      2.15 o 
  -5 -10   1       58.08       63.16      4.48 o 
  -4 -10   1        1.73        2.49      1.77 o 
  -3 -10   1        8.32       10.37      2.31 o 
  -2 -10   1       13.78       14.07      1.41 o 
  -1 -10   1       49.89       41.05      3.47 o 
   0 -10   1        8.75        8.24      2.22 o 
   1 -10   1       27.93       28.30      3.18 o 
   2 -10   1       29.67       24.64      3.45 o 
  -7  -9   1        0.56       -0.34      2.02 o 
  -6  -9   1       86.75      103.49      5.68 o 
  -5  -9   1       77.04       87.29      4.92 o 
  -4  -9   1        2.90        3.29      1.90 o 
  -3  -9   1        4.30        1.50      0.79 o 
  -2  -9   1       41.93       52.93      2.45 o 
  -1  -9   1      166.02      173.07      4.34 o 
   0  -9   1      152.41      171.87      6.26 o 
   1  -9   1      118.27      111.94      5.22 o 
   2  -9   1       17.82        8.49      2.28 o 
   3  -9   1      128.97      136.96      6.54 o 
  -8  -8   1        1.88        1.90      2.26 o 
  -7  -8   1      150.62      142.74      6.62 o 
  -6  -8   1      304.00      302.50      9.41 o 
  -5  -8   1        8.27        3.49      1.92 o 
  -4  -8   1      199.88      203.84      6.93 o 
  -3  -8   1      378.59      376.54      5.10 o 
  -2  -8   1      407.43      367.42      6.26 o 
  -1  -8   1       12.61       11.56      2.79 o 
   0  -8   1       70.12       74.18      8.13 o 
   1  -8   1      149.76      145.38      5.61 o 
   2  -8   1       26.57       23.86      2.77 o 
   3  -8   1       11.74       10.59      2.44 o 
   4  -8   1       25.23       26.66      3.33 o 
  -8  -7   1       14.61       16.84      3.05 o 
  -7  -7   1       93.52      112.87      5.64 o 
  -6  -7   1      293.92      314.50      9.26 o 
  -5  -7   1      179.13      176.94      6.42 o 
  -4  -7   1      313.45      337.60      6.47 o 
  -3  -7   1      652.19      670.04      7.23 o 
  -2  -7   1       26.21       20.69      1.39 o 
  -1  -7   1       90.99       96.75      2.79 o 
   0  -7   1      593.36      585.26      8.36 o 
   1  -7   1      430.49      407.49      6.58 o 
   2  -7   1        9.36        9.02      1.84 o 
   3  -7   1       18.91       25.81      2.86 o 
   4  -7   1      114.20      113.47      5.59 o 
   5  -7   1       63.54       67.64      4.70 o 
  -9  -6   1      155.85      154.76      7.34 o 
  -8  -6   1      167.57      163.37      7.03 o 
  -7  -6   1      112.11      106.43      5.32 o 
  -6  -6   1       48.02       44.01      3.42 o 
  -5  -6   1      472.05      451.83      6.99 o 
  -4  -6   1      750.70      685.93      9.11 o 
  -3  -6   1      221.71      207.38      7.92 o 
  -2  -6   1      111.06      104.06      3.01 o 
  -1  -6   1      346.10      298.53      6.77 o 
   0  -6   1      970.10      956.35     21.89 o 
   1  -6   1       12.10       11.23      1.11 o 
   2  -6   1       29.31       32.15      1.76 o 
   3  -6   1       87.82      111.10      4.79 o 
   4  -6   1        3.50        1.08      1.55 o 
   5  -6   1        0.29       -0.85      1.57 o 
   6  -6   1       39.23       42.29      4.12 o 
  -9  -5   1       21.84       21.40      3.34 o 
  -8  -5   1        0.24       -1.34      1.66 o 
  -7  -5   1        2.85        3.05      1.84 o 
  -6  -5   1        1.78        3.16      1.54 o 
  -5  -5   1       21.81       26.38      2.05 o 
  -4  -5   1       34.72       39.86      1.65 o 
  -3  -5   1      127.14      114.94      2.60 o 
  -2  -5   1        5.69        8.02      0.62 o 
  -1  -5   1     1778.36     1808.66     27.28 o 
   0  -5   1        9.10       11.50      0.96 o 
   1  -5   1      215.66      223.51      4.01 o 
   2  -5   1      365.61      347.57      5.52 o 
   3  -5   1      236.44      234.70      4.55 o 
   4  -5   1      182.33      168.60      6.08 o 
   5  -5   1        1.23        3.51      1.95 o 
   6  -5   1      125.70      133.33      6.31 o 
  -9  -4   1       31.53       29.88      3.60 o 
  -8  -4   1      214.57      209.55      7.59 o 
  -7  -4   1     1142.95     1148.98     21.59 o 
  -6  -4   1      525.82      520.39      7.71 o 
  -5  -4   1       24.30       32.88      1.73 o 
  -4  -4   1       98.06       94.71      2.38 o 
  -3  -4   1     1600.18     1677.28     28.94 o 
  -2  -4   1     1444.87     1408.44     12.05 o 
  -1  -4   1      449.13      441.55      7.86 o 
   0  -4   1     2085.26     2226.83     23.49 o 
   1  -4   1     4991.51     5155.91     52.30 o 
   2  -4   1     2241.29     2296.64     24.64 o 
   3  -4   1        6.38        6.91      0.97 o 
   4  -4   1      106.62      111.87      4.59 o 
   5  -4   1      323.55      361.72      9.62 o 
   6  -4   1      153.22      162.05      6.58 o 
   7  -4   1        4.35        3.14      2.42 o 
  -9  -3   1        0.43       -0.23      2.08 o 
  -8  -3   1      155.62      162.37      6.56 o 
  -7  -3   1      245.73      242.40      7.77 o 
  -6  -3   1        0.25        0.87      0.89 o 
  -5  -3   1       21.66       30.67      1.63 o 
  -4  -3   1      118.95      133.22      2.80 o 
  -3  -3   1      125.09      139.70      2.60 o 
  -2  -3   1       62.66       82.37      1.73 o 
  -1  -3   1      242.42      228.63      3.20 o 
   0  -3   1       28.35       19.62      0.84 o 
   1  -3   1     2313.49     2476.58     46.20 o 
   2  -3   1       18.80       32.76      1.07 o 
   3  -3   1       13.86       24.41      0.98 o 
   4  -3   1        0.96       -0.42      0.99 o 
   5  -3   1      101.75       94.02      4.39 o 
   6  -3   1       58.54       56.87      3.94 o 
   7  -3   1       27.61       27.74      3.49 o 
  -8  -2   1      323.47      311.45      9.12 o 
  -7  -2   1       17.65       18.96      1.69 o 
  -6  -2   1       18.76       22.87      1.93 o 
  -5  -2   1     1881.14     1890.44     28.91 o 
  -4  -2   1      328.77      322.60      4.83 o 
  -3  -2   1       47.34       59.70      1.60 o 
  -2  -2   1     4240.70     4312.95     43.55 o 
  -1  -2   1     2348.47     2411.20     24.30 o 
   0  -2   1       15.54       12.95      1.17 o 
   1  -2   1      394.31      458.93      5.60 o 
   2  -2   1     3332.57     3450.48     35.29 o 
   3  -2   1      542.70      577.43      7.06 o 
   4  -2   1      979.32      916.31     12.47 o 
   5  -2   1      279.75      275.58      7.40 o 
   6  -2   1        4.03        4.70      1.77 o 
   7  -2   1      265.99      269.92      8.52 o 
   8  -2   1       82.42      102.58      5.77 o 
  -8  -1   1       27.65       31.25      3.82 o 
  -7  -1   1        0.29        0.35      1.04 o 
  -6  -1   1      385.77      397.79      7.80 o 
  -5  -1   1       78.77       82.31      2.50 o 
  -4  -1   1     1393.62     1417.79     15.63 o 
  -3  -1   1      399.26      461.92      5.85 o 
  -2  -1   1     2928.26     3103.63     31.13 o 
  -1  -1   1      135.96      125.18      2.21 o 
   0  -1   1      766.82      782.58     11.53 o 
   1  -1   1     3087.19     3068.13     43.35 o 
   2  -1   1      250.91      250.33      3.58 o 
   3  -1   1       96.28      116.13      2.24 o 
   4  -1   1       64.06       71.43      2.26 o 
   5  -1   1       39.57       41.06      1.84 o 
   6  -1   1      147.67      151.64      5.48 o 
   7  -1   1       17.17       15.31      2.49 o 
   8  -1   1        0.38        1.17      1.86 o 
  -8   0   1        3.24        3.81      1.92 o 
  -7   0   1      159.40      157.77      4.12 o 
  -6   0   1      183.58      175.27      3.94 o 
  -5   0   1      241.16      260.65      4.60 o 
  -4   0   1      164.10      176.29      6.99 o 
  -3   0   1     3287.48     3241.08     32.86 o 
  -2   0   1       33.29       33.42      3.30 o 
  -1   0   1      215.29      173.17      3.05 o 
   1   0   1    16941.19    13967.75    198.86 o 
   2   0   1     3963.08     3978.16     56.18 o 
   3   0   1        1.44        2.64      0.52 o 
   4   0   1     1362.33     1303.48     17.75 o 
   5   0   1      287.72      289.55      4.85 o 
   6   0   1       90.98       90.18      3.58 o 
   7   0   1      434.01      451.24     10.82 o 
   8   0   1      272.94      289.26      8.84 o 
  -8   1   1       27.52       31.50      3.31 o 
  -7   1   1      163.06      185.08      6.47 o 
  -6   1   1      129.45      122.82      4.02 o 
  -5   1   1      158.79      145.07      3.34 o 
  -4   1   1     1114.83     1173.37     13.45 o 
  -3   1   1     2683.60     2806.52     28.79 o 
  -2   1   1       39.36       55.63      1.39 o 
  -1   1   1      226.79      231.06      4.24 o 
   0   1   1    10302.47    10779.66    154.65 o 
   1   1   1       10.61        6.38      0.56 o 
   2   1   1      553.14      568.85      6.56 o 
   3   1   1      986.40      966.42     10.80 o 
   4   1   1      118.67       87.04      2.19 o 
   5   1   1      114.62      125.42      3.02 o 
   6   1   1       29.38       25.99      1.71 o 
   7   1   1      293.00      303.28      5.77 o 
   8   1   1       47.92       50.54      3.90 o 
   9   1   1        5.31        9.04      2.57 o 
  -8   2   1        1.38       -1.79      1.86 o 
  -7   2   1       21.08       22.34      2.86 o 
  -6   2   1        6.48        8.37      1.90 o 
  -5   2   1       11.78       15.17      1.57 o 
  -4   2   1      204.05      189.32      3.62 o 
  -3   2   1        1.97        1.02      0.52 o 
  -2   2   1        5.52        6.69      0.76 o 
  -1   2   1     1552.67     1632.59     23.61 o 
   0   2   1      243.73      243.98      4.51 o 
   1   2   1     2643.89     2783.21     26.90 o 
   2   2   1     1069.74     1130.09     17.04 o 
   3   2   1     1780.85     1846.61     19.49 o 
   4   2   1       10.83       21.35      1.21 o 
   5   2   1       10.42       14.28      1.23 o 
   6   2   1     1390.11     1423.23     16.76 o 
   7   2   1       86.61       85.43      3.00 o 
   8   2   1       12.10       11.82      1.86 o 
   9   2   1       30.22       32.13      3.43 o 
  -7   3   1      298.54      325.73      9.71 o 
  -6   3   1       47.18       47.66      3.56 o 
  -5   3   1      111.71      117.89      4.75 o 
  -4   3   1      981.13      961.42     12.59 o 
  -3   3   1      919.49      926.54     11.22 o 
  -2   3   1     2597.83     2755.53     23.15 o 
  -1   3   1     2157.84     2277.73     23.41 o 
   0   3   1       67.81       65.53      2.17 o 
   1   3   1      516.13      548.42      9.11 o 
   2   3   1     7625.50     7530.95    106.77 o 
   3   3   1      258.08      250.65      3.90 o 
   4   3   1      478.84      521.29      7.04 o 
   5   3   1     2677.21     2719.38     34.34 o 
   6   3   1     1790.62     1773.21     38.19 o 
   7   3   1       48.26       48.85      8.31 o 
   8   3   1       49.90       50.35      2.54 o 
   9   3   1      119.08      121.77      5.91 o 
  -7   4   1        0.21        0.05      2.13 o 
  -6   4   1       84.33       86.61      4.86 o 
  -5   4   1        8.20        8.69      2.08 o 
  -4   4   1       69.92       67.55      3.63 o 
  -3   4   1      122.79      128.88      2.84 o 
  -2   4   1        3.45        6.43      2.11 o 
  -1   4   1        6.13        7.45      1.09 o 
   0   4   1       97.12       85.98      1.90 o 
   1   4   1       41.08       43.24      1.90 o 
   2   4   1       57.53       59.05      1.55 o 
   3   4   1      793.16      817.49      9.84 o 
   4   4   1       73.19       67.24      2.14 o 
   5   4   1      487.24      513.58      7.42 o 
   6   4   1       21.53       18.94      1.52 o 
   7   4   1       10.23       12.38      1.58 o 
   8   4   1      150.73      162.74      4.47 o 
   9   4   1       44.98       40.09      3.72 o 
  -6   5   1       28.65       25.47      3.25 o 
  -5   5   1       77.26       84.69      4.65 o 
  -4   5   1      206.71      220.61      6.93 o 
  -3   5   1      196.66      189.55      5.95 o 
  -2   5   1     1314.90     1300.64     12.04 o 
  -1   5   1      424.66      390.91      5.57 o 
   0   5   1       51.54       36.40      1.41 o 
   1   5   1     1935.01     1903.34     28.91 o 
   2   5   1      860.57      817.54      9.50 o 
   3   5   1      295.30      258.17      5.92 o 
   4   5   1     1141.44     1145.82     13.58 o 
   5   5   1      200.35      197.56      4.11 o 
   6   5   1       10.24        7.99      1.25 o 
   7   5   1      298.46      295.18      5.81 o 
   8   5   1      540.61      534.90     13.12 o 
   9   5   1        9.02       16.83      3.13 o 
  -6   6   1       53.32       52.31      4.37 o 
  -5   6   1       23.58       22.83      3.05 o 
  -4   6   1       95.63       93.04      4.81 o 
  -3   6   1       45.96       45.31      3.24 o 
  -2   6   1      476.38      437.90     10.03 o 
  -1   6   1       16.53       22.63      1.38 o 
   0   6   1       50.45       51.33      1.81 o 
   1   6   1      467.06      424.10      8.84 o 
   2   6   1       48.89       47.39      1.72 o 
   3   6   1        2.18        1.37      0.85 o 
   4   6   1        5.11        5.38      0.90 o 
   5   6   1        1.36        1.48      0.91 o 
   6   6   1       11.04       16.19      3.96 o 
   7   6   1      145.67      143.83      6.02 o 
   8   6   1       32.47       27.38      3.24 o 
   9   6   1        0.52        0.27      2.01 o 
  -5   7   1        6.87        7.32      2.42 o 
  -4   7   1       76.65       72.72      4.59 o 
  -3   7   1      280.88      273.78      8.34 o 
  -2   7   1      128.86      142.74      5.57 o 
  -1   7   1        0.46        0.63      1.10 o 
   0   7   1     1251.45     1197.71     21.08 o 
   1   7   1      666.18      672.00     12.99 o 
   2   7   1      210.32      198.79      5.61 o 
   3   7   1       12.87       12.93      1.15 o 
   4   7   1      177.33      166.66      5.19 o 
   5   7   1      560.74      558.63      8.46 o 
   6   7   1       70.11       73.37      4.86 o 
   7   7   1      287.07      285.88      9.06 o 
   8   7   1      108.84      106.82      5.69 o 
   9   7   1      118.69      131.12      6.82 o 
  -4   8   1       81.79       80.04      5.10 o 
  -3   8   1       83.20       78.89      4.86 o 
  -2   8   1       12.35       13.07      2.35 o 
  -1   8   1      276.52      246.66      7.47 o 
   0   8   1       91.65       99.68      4.39 o 
   1   8   1        3.68        4.36      1.03 o 
   2   8   1      111.37      114.39      4.54 o 
   3   8   1        5.56        5.70      1.08 o 
   4   8   1      410.38      409.33     15.47 o 
   5   8   1      274.74      259.88      5.46 o 
   6   8   1      126.32      137.35      6.17 o 
   7   8   1       85.46       92.66      5.28 o 
   8   8   1       18.74       17.37      3.18 o 
  -3   9   1        9.26        7.93      2.53 o 
  -2   9   1       52.04       55.94      4.19 o 
  -1   9   1       95.86       89.27      4.72 o 
   0   9   1      118.90      107.33      4.95 o 
   1   9   1       21.12       16.12      2.26 o 
   2   9   1       27.02       26.03      2.66 o 
   3   9   1      222.89      210.95      4.65 o 
   4   9   1       45.32       50.04      2.56 o 
   5   9   1      297.44      276.94      8.95 o 
   6   9   1      211.62      207.39      7.92 o 
   7   9   1      139.06      121.56      6.27 o 
   8   9   1       12.76       16.25      3.14 o 
  -2  10   1       64.52       72.05      4.95 o 
  -1  10   1       91.03       86.64      5.01 o 
   0  10   1      105.06      105.35      5.28 o 
   1  10   1      134.07      136.95      5.86 o 
   2  10   1      190.52      190.39      6.71 o 
   3  10   1        4.56        3.73      1.19 o 
   4  10   1       42.23       43.88      2.54 o 
   5  10   1      148.65      168.97      7.16 o 
   6  10   1      356.28      377.92     11.49 o 
   7  10   1       39.94       52.78      4.83 o 
   0  11   1       32.30       30.67      3.56 o 
   1  11   1       41.37       35.75      3.47 o 
   2  11   1       12.60       13.10      1.56 o 
   3  11   1       23.64       22.97      1.73 o 
   4  11   1       16.73       13.66      2.77 o 
   5  11   1       71.32       67.57      5.04 o 
   6  11   1        6.14        5.69      2.44 o 
  -5 -11   2       17.54       24.74      3.52 o 
  -4 -11   2       17.90       22.83      3.18 o 
  -3 -11   2        5.93       11.17      2.86 o 
   0 -11   2       13.15       12.76      2.69 o 
  -6 -10   2       11.27        9.42      2.75 o 
  -5 -10   2       37.37       30.09      3.43 o 
  -4 -10   2       20.80       13.70      2.51 o 
  -3 -10   2        1.03       -0.16      1.45 o 
  -2 -10   2       58.21       59.83      4.28 o 
  -1 -10   2      107.70       93.10      4.70 o 
   0 -10   2       26.22       17.46      2.62 o 
   1 -10   2       46.69       41.82      3.71 o 
  -7  -9   2        1.90        0.99      2.02 o 
  -6  -9   2        9.78        9.36      2.62 o 
  -5  -9   2      131.01      142.21      6.36 o 
  -4  -9   2       10.18       12.80      2.40 o 
  -3  -9   2       25.41       22.14      2.64 o 
  -2  -9   2        2.22        3.60      1.57 o 
  -1  -9   2      156.20      151.81      4.56 o 
   0  -9   2      125.79      135.97      5.60 o 
   1  -9   2       68.46       70.71      4.27 o 
   2  -9   2        6.32        3.38      2.11 o 
   3  -9   2       18.44       17.78      3.22 o 
  -8  -8   2        1.01        0.85      2.22 o 
  -7  -8   2        6.07        3.31      2.30 o 
  -6  -8   2      608.30      627.38     14.79 o 
  -5  -8   2      109.00      108.70      5.30 o 
  -4  -8   2        1.44        2.66      1.64 o 
  -3  -8   2        2.54        2.94      1.49 o 
  -2  -8   2     1077.97     1005.10     12.73 o 
  -1  -8   2      320.70      294.57      4.47 o 
   0  -8   2      110.69      119.18      3.39 o 
   1  -8   2      144.63      142.62      3.82 o 
   2  -8   2       56.04       55.49      3.89 o 
   3  -8   2       67.34       62.23      4.39 o 
   4  -8   2       62.55       61.56      4.57 o 
  -8  -7   2       42.59       45.46      4.23 o 
  -7  -7   2       24.28       20.28      2.96 o 
  -6  -7   2      123.12      124.62      5.69 o 
  -5  -7   2      162.54      138.29      5.71 o 
  -4  -7   2      962.37      987.19     18.58 o 
  -3  -7   2      630.20      638.95      6.90 o 
  -2  -7   2      447.88      453.25      6.75 o 
  -1  -7   2       40.36       42.18      1.57 o 
   0  -7   2       57.01       57.90      3.06 o 
   1  -7   2       59.57       66.14      2.43 o 
   2  -7   2        1.30        2.57      1.34 o 
   3  -7   2        4.16        2.80      1.64 o 
   4  -7   2       33.37       26.01      3.09 o 
   5  -7   2       13.34       14.66      2.95 o 
  -9  -6   2       31.45       37.90      4.21 o 
  -8  -6   2       71.55       85.93      5.48 o 
  -7  -6   2       37.79       43.83      3.78 o 
  -6  -6   2      238.79      252.55      7.99 o 
  -5  -6   2      334.72      330.27      8.85 o 
  -4  -6   2     1722.42     1735.51     19.40 o 
  -3  -6   2     1697.71     1627.96     18.18 o 
  -2  -6   2        8.77        8.22      0.89 o 
  -1  -6   2      696.48      694.44      9.06 o 
   0  -6   2      426.07      389.01      6.43 o 
   1  -6   2      698.24      651.08     17.25 o 
   2  -6   2       26.83       26.85      1.63 o 
   3  -6   2      239.72      252.02      5.10 o 
   4  -6   2      175.17      166.69      6.46 o 
   5  -6   2       87.13       87.11      4.99 o 
   6  -6   2       61.88       62.36      4.72 o 
  -9  -5   2      103.57       88.23      5.46 o 
  -8  -5   2       45.01       46.05      4.05 o 
  -7  -5   2       77.88       71.60      4.41 o 
  -6  -5   2      229.06      228.19      7.29 o 
  -5  -5   2      170.37      177.64      3.72 o 
  -4  -5   2      875.41      880.31     10.70 o 
  -3  -5   2       38.10       37.10      1.47 o 
  -2  -5   2       11.39       18.26      1.06 o 
  -1  -5   2      136.89      120.46      2.54 o 
   0  -5   2     1335.48     1265.84     22.20 o 
   1  -5   2      788.63      820.53     11.13 o 
   2  -5   2        1.85        1.21      0.81 o 
   3  -5   2      529.00      510.77      7.68 o 
   4  -5   2        3.74        3.41      1.49 o 
   5  -5   2       75.94       75.69      4.46 o 
   6  -5   2       16.92       15.51      2.87 o 
  -9  -4   2        0.55       -0.56      1.99 o 
  -8  -4   2       22.02       15.87      2.77 o 
  -7  -4   2      193.36      199.18      7.12 o 
  -6  -4   2      335.55      363.14      9.44 o 
  -5  -4   2      421.96      422.97      9.02 o 
  -4  -4   2      214.68      201.85      5.19 o 
  -3  -4   2      654.80      631.90      7.74 o 
  -2  -4   2      232.73      174.14      2.26 o 
  -1  -4   2     1316.84     1316.05     20.34 o 
   0  -4   2      628.37      643.11      7.99 o 
   1  -4   2     1088.33     1193.45     13.65 o 
   2  -4   2     2350.02     2229.96     24.10 o 
   3  -4   2      619.10      592.98      8.26 o 
   4  -4   2       20.75       25.51      1.81 o 
   5  -4   2      188.53      191.06      6.71 o 
   6  -4   2      307.15      317.97      9.53 o 
   7  -4   2       55.81       55.26      4.48 o 
  -9  -3   2        1.15       -1.61      2.13 o 
  -8  -3   2       35.90       33.73      3.56 o 
  -7  -3   2      288.24      272.45      8.21 o 
  -6  -3   2      234.17      244.64      4.72 o 
  -5  -3   2      143.11      149.79      5.70 o 
  -4  -3   2      358.45      388.70      8.77 o 
  -3  -3   2      336.60      323.83      4.48 o 
  -2  -3   2      134.53      114.78      2.06 o 
  -1  -3   2       89.05       74.00      2.02 o 
   0  -3   2      710.75      745.76      6.92 o 
   1  -3   2     1951.89     2044.47     21.63 o 
   2  -3   2     1531.11     1651.42     18.10 o 
   3  -3   2      590.60      621.43      6.29 o 
   4  -3   2        7.64        2.80      1.30 o 
   5  -3   2       64.20       70.90      3.92 o 
   6  -3   2        0.96        0.45      1.59 o 
   7  -3   2       16.97       19.81      3.05 o 
  -9  -2   2        1.33        1.17      2.37 o 
  -8  -2   2      147.18      157.74      6.62 o 
  -7  -2   2       14.21       15.19      1.57 o 
  -6  -2   2      338.04      329.02      6.26 o 
  -5  -2   2       78.87       66.03      7.39 o 
  -4  -2   2      685.11      700.51     18.33 o 
  -3  -2   2       51.46       60.91      3.10 o 
  -2  -2   2      172.95      168.61      2.47 o 
  -1  -2   2      945.31      981.88     10.35 o 
   0  -2   2      191.33      168.53      2.55 o 
   1  -2   2      347.28      346.99      4.57 o 
   2  -2   2       11.64       13.82      2.49 o 
   3  -2   2      448.85      437.67      4.66 o 
   4  -2   2      500.75      478.47      6.60 o 
   5  -2   2      559.95      558.91     11.88 o 
   6  -2   2        9.14        9.94      2.11 o 
   7  -2   2       23.99       29.15      3.36 o 
   8  -2   2      339.52      376.68     11.07 o 
  -8  -1   2      173.40      170.52      6.82 o 
  -7  -1   2        1.53        2.61      1.14 o 
  -6  -1   2      172.51      172.13      3.91 o 
  -5  -1   2     1564.80     1557.57     26.63 o 
  -4  -1   2       37.36       53.17      1.94 o 
  -3  -1   2      115.21      141.53      2.47 o 
  -2  -1   2    12613.87    13261.42    132.18 o 
  -1  -1   2    23044.54    22407.68    316.18 o 
   0  -1   2     1371.78     1396.76     20.16 o 
   1  -1   2      205.05      183.17      2.69 o 
   2  -1   2     1979.92     1984.46     20.84 o 
   3  -1   2     1304.41     1321.38     15.78 o 
   4  -1   2      668.00      689.98      8.49 o 
   5  -1   2       41.57       45.54      1.90 o 
   6  -1   2       78.61       73.27      3.94 o 
   7  -1   2      663.52      690.00     14.90 o 
   8  -1   2        5.78        8.21      2.55 o 
  -8   0   2        2.41        1.19      1.83 o 
  -7   0   2        4.05        4.63      1.28 o 
  -6   0   2      391.40      395.38     10.70 o 
  -5   0   2      223.75      229.06      4.28 o 
  -4   0   2      657.01      673.37     10.29 o 
  -3   0   2        6.67        5.43      1.22 o 
  -2   0   2     3580.94     3599.25     35.97 o 
  -1   0   2     1293.40     1290.63     13.29 o 
   0   0   2      252.71      292.15      4.67 o 
   1   0   2      738.02      742.77     11.39 o 
   2   0   2        4.62        8.57      0.98 o 
   3   0   2       26.42       29.19      1.37 o 
   4   0   2       10.31        6.52      0.82 o 
   5   0   2        8.22       17.36      2.03 o 
   6   0   2      296.21      304.29      5.38 o 
   7   0   2       89.69       85.05      4.45 o 
   8   0   2       58.03       63.23      4.43 o 
  -8   1   2        8.89        8.10      2.40 o 
  -7   1   2      200.09      195.29      6.62 o 
  -6   1   2      191.53      205.44      9.67 o 
  -5   1   2       68.16       62.54      2.25 o 
  -4   1   2       32.71       28.35      1.54 o 
  -3   1   2     3546.74     3452.47     35.13 o 
  -2   1   2     5075.68     5340.23     52.96 o 
  -1   1   2     4378.00     4266.22    127.86 o 
   0   1   2     4194.93     4435.79     64.20 o 
   1   1   2      799.57      879.46     13.25 o 
   2   1   2      526.26      533.65      9.12 o 
   3   1   2      565.03      531.96      6.57 o 
   4   1   2     1039.10     1004.69     11.63 o 
   5   1   2      545.74      556.97      7.64 o 
   6   1   2        5.74        5.16      1.50 o 
   7   1   2      241.46      237.64      7.18 o 
   8   1   2      146.74      147.15      6.09 o 
   9   1   2       63.09       62.58      4.43 o 
  -8   2   2        0.45       -1.75      1.86 o 
  -7   2   2        4.94        4.50      1.97 o 
  -6   2   2        1.14        0.20      1.32 o 
  -5   2   2        0.64        1.24      0.82 o 
  -4   2   2      231.99      231.46      4.17 o 
  -3   2   2      500.76      517.79      7.78 o 
  -2   2   2     2839.13     2900.51     47.59 o 
  -1   2   2     2765.25     2723.50     33.07 o 
   0   2   2      742.11      712.05      7.85 o 
   1   2   2      788.75      792.42      8.40 o 
   2   2   2     1007.51     1036.70     15.95 o 
   3   2   2      152.22      130.44      2.58 o 
   4   2   2     1756.87     1888.10     20.32 o 
   5   2   2      180.15      176.58      3.62 o 
   6   2   2       62.53       61.81      2.44 o 
   7   2   2      185.57      195.12      4.49 o 
   8   2   2        5.91        2.98      1.84 o 
   9   2   2        1.22        2.71      2.04 o 
  -7   3   2       47.94       47.23      3.98 o 
  -6   3   2      172.25      177.19      6.38 o 
  -5   3   2      124.66      135.80      6.97 o 
  -4   3   2      879.11      900.45     11.18 o 
  -3   3   2      600.77      554.90      7.34 o 
  -2   3   2     2194.75     2203.61     23.08 o 
  -1   3   2     1509.94     1602.79     16.99 o 
   0   3   2     5112.73     5425.04     53.82 o 
   1   3   2     1324.63     1389.57     11.80 o 
   2   3   2     1229.16     1159.89     17.97 o 
   3   3   2     4807.45     4641.23     66.01 o 
   4   3   2       98.69      122.43      2.86 o 
   5   3   2      960.13      969.96     14.86 o 
   6   3   2     3377.44     3292.65     36.79 o 
   7   3   2      467.81      460.85     16.94 o 
   8   3   2        0.39        0.66      1.27 o 
   9   3   2       75.45       75.67      4.52 o 
  -7   4   2       83.13       85.46      5.22 o 
  -6   4   2        0.49        0.25      1.75 o 
  -5   4   2       37.97       31.56      2.86 o 
  -4   4   2      469.31      440.40      6.72 o 
  -3   4   2      127.03      113.45      2.74 o 
  -2   4   2       47.24       47.03      2.17 o 
  -1   4   2      912.14      958.38      8.85 o 
   0   4   2      469.64      476.73      5.96 o 
   1   4   2        4.30        0.65      0.58 o 
   2   4   2      450.43      441.16      8.32 o 
   3   4   2     1262.47     1402.98     21.86 o 
   4   4   2     1052.45     1052.40     12.54 o 
   5   4   2      354.94      324.81      5.50 o 
   6   4   2      315.29      321.69      5.77 o 
   7   4   2       62.42       57.84      2.62 o 
   8   4   2        4.66        2.77      1.50 o 
   9   4   2       54.52       59.97      4.50 o 
  -6   5   2       38.87       35.10      3.56 o 
  -5   5   2       11.39       12.05      2.35 o 
  -4   5   2       27.00       25.63      2.62 o 
  -3   5   2        3.04        1.99      0.79 o 
  -2   5   2       73.17       72.98      2.19 o 
  -1   5   2      711.42      742.47      9.01 o 
   0   5   2      202.13      179.39      5.61 o 
   1   5   2      523.94      513.03      9.78 o 
   2   5   2      282.52      277.55      4.96 o 
   3   5   2      158.26      181.84      4.87 o 
   4   5   2      132.25      125.45      3.04 o 
   5   5   2      706.93      720.41     13.97 o 
   6   5   2       23.19       21.79      1.72 o 
   7   5   2      140.58      133.17      6.75 o 
   8   5   2      325.74      336.11      6.66 o 
   9   5   2      204.72      205.66      7.96 o 
  -6   6   2       77.53       90.20      5.51 o 
  -5   6   2      132.21      147.14      6.45 o 
  -4   6   2        0.46        3.67      1.86 o 
  -3   6   2        7.07        6.83      1.79 o 
  -2   6   2      903.21      853.18     16.19 o 
  -1   6   2     1033.89     1007.67     17.89 o 
   0   6   2      102.87       90.89      2.33 o 
   1   6   2      169.80      130.61      4.29 o 
   2   6   2      389.67      362.08      5.53 o 
   3   6   2      246.14      245.53      6.24 o 
   4   6   2      224.46      235.89      4.59 o 
   5   6   2       50.54       48.88      2.98 o 
   6   6   2       83.69       73.11      2.82 o 
   7   6   2      198.09      210.04      4.98 o 
   8   6   2      330.23      299.66      9.35 o 
   9   6   2       28.85       23.35      3.45 o 
  -5   7   2        1.06        3.34      2.11 o 
  -4   7   2       19.40       14.35      2.69 o 
  -3   7   2      128.03      136.42      5.77 o 
  -2   7   2      284.14      298.91      8.34 o 
  -1   7   2       31.80       31.83      2.64 o 
   0   7   2        8.35       10.23      1.72 o 
   1   7   2      580.73      572.04     11.66 o 
   2   7   2      142.15      149.99      3.61 o 
   3   7   2       29.46       28.79      2.35 o 
   4   7   2      271.12      266.42      6.96 o 
   5   7   2      168.60      167.56      4.09 o 
   6   7   2      139.81      134.40      5.42 o 
   7   7   2      332.65      330.85      6.59 o 
   8   7   2       28.88       24.60      3.25 o 
   9   7   2        9.78       10.10      2.86 o 
  -4   8   2       99.89       97.98      5.53 o 
  -3   8   2      374.35      371.60     10.62 o 
  -2   8   2      234.39      231.68      7.69 o 
  -1   8   2       56.50       57.52      3.76 o 
   0   8   2      132.95      128.39      5.10 o 
   1   8   2       74.70       78.58      3.87 o 
   2   8   2       35.96       36.73      1.64 o 
   3   8   2      369.76      372.81      6.25 o 
   4   8   2      456.13      459.29     10.44 o 
   5   8   2      206.18      226.23      5.09 o 
   6   8   2       34.33       40.20      2.43 o 
   7   8   2      143.12      151.58      6.64 o 
   8   8   2       63.84       65.63      4.86 o 
  -3   9   2        1.50        2.13      2.04 o 
  -2   9   2        0.88        0.96      1.81 o 
  -1   9   2       43.00       50.70      3.92 o 
   0   9   2       19.07       22.14      2.69 o 
   1   9   2      117.19      116.43      5.13 o 
   2   9   2      102.42      102.54      2.70 o 
   3   9   2      101.13      107.92      3.40 o 
   4   9   2       96.14      101.94      4.75 o 
   5   9   2       15.02       18.51      1.82 o 
   6   9   2      106.79       94.51      5.53 o 
   7   9   2      125.25      129.66      6.40 o 
   8   9   2        3.21        4.14      2.35 o 
  -2  10   2       66.39       65.74      4.84 o 
  -1  10   2      118.22      125.42      6.02 o 
   0  10   2       92.53      112.60      5.50 o 
   1  10   2       42.60       46.31      3.60 o 
   2  10   2      348.43      328.02      5.39 o 
   3  10   2      185.74      200.90      5.00 o 
   4  10   2        2.28        5.83      1.70 o 
   5  10   2      100.93       99.30      5.62 o 
   6  10   2      392.30      394.33     11.78 o 
   7  10   2      148.77      148.84      7.20 o 
   0  11   2       19.65       19.65      3.04 o 
   1  11   2       95.95       93.98      5.33 o 
   2  11   2       26.40       21.47      2.20 o 
   3  11   2        9.83       14.65      2.35 o 
   4  11   2       16.29       16.22      1.99 o 
   5  11   2       45.78       38.53      3.92 o 
   6  11   2       13.00       11.44      2.98 o 
   3  12   2       46.39       42.29      2.92 o 
  -5 -11   3       17.53       21.58      3.38 o 
  -4 -11   3       27.91       33.02      3.60 o 
  -3 -11   3        5.15        4.46      2.60 o 
  -2 -11   3        1.10        1.63      2.28 o 
  -6 -10   3       18.60       22.39      3.40 o 
  -5 -10   3       17.13       20.44      3.04 o 
  -4 -10   3       31.26       37.14      3.52 o 
  -3 -10   3        3.80        6.43      2.02 o 
  -2 -10   3      191.44      223.78      8.14 o 
  -1 -10   3       74.76       70.33      4.45 o 
   0 -10   3       21.12       18.04      2.69 o 
   1 -10   3       35.91       31.09      3.40 o 
  -7  -9   3       64.09       56.88      4.68 o 
  -6  -9   3       42.71       54.82      4.34 o 
  -5  -9   3        1.81        1.77      1.86 o 
  -4  -9   3      102.79       91.54      4.79 o 
  -3  -9   3       77.18       82.03      4.28 o 
  -2  -9   3        5.20        5.78      1.55 o 
  -1  -9   3       45.46       45.06      3.71 o 
   0  -9   3       32.21       26.93      1.94 o 
   1  -9   3        9.68       11.73      2.37 o 
   2  -9   3       54.92       50.66      3.96 o 
   3  -9   3        4.96        4.34      2.40 o 
  -8  -8   3      174.49      215.46      8.86 o 
  -7  -8   3        0.22       -0.02      2.10 o 
  -6  -8   3       50.85       62.76      4.66 o 
  -5  -8   3      561.88      608.52     14.01 o 
  -4  -8   3      230.68      247.93      7.70 o 
  -3  -8   3       89.20      115.57      4.94 o 
  -2  -8   3      416.37      421.55      6.72 o 
  -1  -8   3      418.33      398.94      5.45 o 
   0  -8   3      106.59      113.06      3.38 o 
   1  -8   3      306.56      330.81      6.26 o 
   2  -8   3       18.68       18.42      2.60 o 
   3  -8   3      108.97      113.04      5.66 o 
   4  -8   3       91.06      104.93      5.95 o 
  -8  -7   3       11.27       12.15      2.98 o 
  -7  -7   3       48.20       52.60      4.19 o 
  -6  -7   3      473.29      443.30     11.56 o 
  -5  -7   3      586.94      533.89     12.51 o 
  -4  -7   3       18.73       10.66      2.19 o 
  -3  -7   3        6.37        6.07      1.57 o 
  -2  -7   3      972.16      955.73     11.79 o 
  -1  -7   3       71.13       66.84      1.89 o 
   0  -7   3        7.09        9.84      1.73 o 
   1  -7   3        2.92        2.50      0.88 o 
   2  -7   3        7.28       13.35      1.42 o 
   3  -7   3        3.96        4.19      1.83 o 
   4  -7   3        6.10        6.36      2.24 o 
   5  -7   3        5.75        4.66      2.28 o 
  -8  -6   3       48.14       41.61      4.05 o 
  -7  -6   3       13.54       15.18      2.75 o 
  -6  -6   3      165.62      184.34      6.80 o 
  -5  -6   3        2.12        2.40      1.52 o 
  -4  -6   3       64.82       56.34      3.49 o 
  -3  -6   3     1907.13     1933.79     21.08 o 
  -2  -6   3      548.02      543.94      7.30 o 
  -1  -6   3       91.61       81.33      1.92 o 
   0  -6   3      290.15      268.28      3.75 o 
   1  -6   3      310.93      279.22      5.08 o 
   2  -6   3       13.58       12.82      1.93 o 
   3  -6   3        3.69        4.16      1.07 o 
   4  -6   3      144.04      126.56      5.64 o 
   5  -6   3      104.63       98.68      5.33 o 
  -9  -5   3       49.72       46.38      4.37 o 
  -8  -5   3      156.32      158.59      6.91 o 
  -7  -5   3      274.16      275.33      8.79 o 
  -6  -5   3       13.93        8.37      2.08 o 
  -5  -5   3       40.21       36.89      3.09 o 
  -4  -5   3      974.37     1025.25     12.08 o 
  -3  -5   3     1454.01     1448.71     16.01 o 
  -2  -5   3       38.18       39.49      1.64 o 
  -1  -5   3     1423.64     1534.44     16.64 o 
   0  -5   3     3026.83     3020.86     25.72 o 
   1  -5   3      161.80      164.33      3.52 o 
   2  -5   3      433.45      422.75      6.59 o 
   3  -5   3      230.22      217.19      4.52 o 
   4  -5   3      291.48      282.51      5.62 o 
   5  -5   3        9.44       12.78      2.40 o 
   6  -5   3        2.27        0.02      1.83 o 
  -9  -4   3       58.66       69.37      5.26 o 
  -8  -4   3       50.44       50.97      4.07 o 
  -7  -4   3       98.53       92.99      4.97 o 
  -6  -4   3        3.70        4.83      1.75 o 
  -5  -4   3       49.42       57.10      3.34 o 
  -4  -4   3      776.98      771.24      9.35 o 
  -3  -4   3       22.76       31.34      1.21 o 
  -2  -4   3      143.58      141.94      1.92 o 
  -1  -4   3     2470.98     2560.93     26.20 o 
   0  -4   3     4451.78     4801.78     39.58 o 
   1  -4   3        0.65        5.85      0.71 o 
   2  -4   3       22.38       15.86      1.46 o 
   3  -4   3      696.02      607.82      8.56 o 
   4  -4   3       31.12       29.31      1.79 o 
   5  -4   3        1.37        1.03      1.52 o 
   6  -4   3       77.80       78.27      4.83 o 
   7  -4   3       77.95       80.22      5.22 o 
  -9  -3   3       16.33       17.73      3.29 o 
  -8  -3   3       86.83       91.14      5.19 o 
  -7  -3   3      194.13      194.32      6.91 o 
  -6  -3   3      304.76      287.91      8.01 o 
  -5  -3   3      965.81      962.07     16.05 o 
  -4  -3   3     1000.39     1005.24     11.57 o 
  -3  -3   3      129.85      133.20      2.38 o 
  -2  -3   3     1422.52     1469.43     15.48 o 
  -1  -3   3     3408.85     3575.43     51.15 o 
   0  -3   3      211.18      232.35      2.75 o 
   1  -3   3      237.14      262.55      5.10 o 
   2  -3   3     3546.10     3407.41     35.45 o 
   3  -3   3      356.17      334.18      7.21 o 
   4  -3   3       59.19       58.49      2.34 o 
   5  -3   3       78.33       73.74      4.01 o 
   6  -3   3      260.41      277.25      8.50 o 
   7  -3   3        9.84       11.80      2.69 o 
  -9  -2   3        0.09        0.83      2.44 o 
  -8  -2   3       27.23       30.36      3.54 o 
  -7  -2   3       19.36       21.47      2.73 o 
  -6  -2   3      214.20      214.16      6.08 o 
  -5  -2   3       88.31       93.76      2.44 o 
  -4  -2   3      376.27      398.20      5.48 o 
  -3  -2   3      264.54      336.80      4.49 o 
  -2  -2   3       26.49       40.44      0.94 o 
  -1  -2   3       84.27       69.55      1.23 o 
   0  -2   3      419.16      424.58      5.20 o 
   1  -2   3       60.52       53.41      1.97 o 
   2  -2   3      231.42      279.12      4.29 o 
   3  -2   3      623.48      644.31      8.45 o 
   4  -2   3        8.77       12.20      1.75 o 
   5  -2   3      473.36      443.77     10.23 o 
   6  -2   3       20.34       20.10      2.71 o 
   7  -2   3       37.07       49.14      4.03 o 
   8  -2   3       52.06       59.81      4.79 o 
  -8  -1   3      198.34      204.33      7.52 o 
  -7  -1   3        2.06        5.58      2.02 o 
  -6  -1   3        2.02        3.22      1.08 o 
  -5  -1   3      750.88      719.36      9.29 o 
  -4  -1   3      931.49      964.82     11.22 o 
  -3  -1   3      732.76      763.17      8.77 o 
  -2  -1   3     9172.40     9227.93    102.34 o 
  -1  -1   3    14979.38    13596.93    191.37 o 
   0  -1   3     5364.26     5433.83     86.19 o 
   1  -1   3      273.49      292.93      3.93 o 
   2  -1   3      668.52      712.47      8.52 o 
   3  -1   3       21.08       15.58      1.04 o 
   4  -1   3     1144.78     1146.42     12.89 o 
   5  -1   3     1041.71     1085.79     19.19 o 
   6  -1   3      136.67      134.12      5.44 o 
   7  -1   3      523.38      515.35     12.34 o 
   8  -1   3      273.13      287.77      9.46 o 
  -8   0   3       10.59       14.04      2.78 o 
  -7   0   3       14.29       13.52      2.11 o 
  -6   0   3      136.82      142.97      3.64 o 
  -5   0   3      850.71      894.16     11.16 o 
  -4   0   3      240.38      245.48      4.12 o 
  -3   0   3      275.40      265.57      3.95 o 
  -2   0   3     4582.09     4773.62     47.43 o 
  -1   0   3     6661.35     6641.02    299.77 o 
   0   0   3     2958.79     3032.92     43.08 o 
   1   0   3        3.29        4.31      0.89 o 
   2   0   3      148.54      166.08      2.81 o 
   3   0   3      277.73      326.37      5.81 o 
   4   0   3       22.90       24.38      1.57 o 
   5   0   3      101.31       95.97      5.15 o 
   6   0   3      105.10      110.24      4.77 o 
   7   0   3      214.04      205.58      7.02 o 
   8   0   3        2.86        3.07      2.10 o 
  -7   1   3       16.61       16.79      1.81 o 
  -6   1   3      428.97      445.85      7.26 o 
  -5   1   3        6.93        7.82      1.10 o 
  -4   1   3       60.88       50.37      1.86 o 
  -3   1   3      982.35      916.90     10.64 o 
  -2   1   3     2645.60     2665.92     55.36 o 
  -1   1   3     5479.43     5778.73    151.79 o 
   0   1   3     1249.39     1300.68     10.71 o 
   1   1   3     9923.33    10048.03    144.40 o 
   2   1   3      587.04      570.32      9.79 o 
   3   1   3      590.29      570.68      7.00 o 
   4   1   3      677.75      706.66      9.54 o 
   5   1   3      609.60      590.12      7.98 o 
   6   1   3      363.35      356.49      6.62 o 
   7   1   3      104.70      107.31      4.77 o 
   8   1   3       59.16       62.61      4.14 o 
   9   1   3       64.51       69.05      4.66 o 
  -8   2   3       21.97       26.37      3.38 o 
  -7   2   3      123.01      149.54      6.02 o 
  -6   2   3       38.83       39.54      3.43 o 
  -5   2   3      127.59      120.65      4.48 o 
  -4   2   3      402.98      389.93      5.96 o 
  -3   2   3      850.74      855.46     11.22 o 
  -2   2   3      452.40      523.37      6.59 o 
  -1   2   3     3333.03     3326.31     34.56 o 
   0   2   3    16255.75    15411.55    828.41 o 
   1   2   3      332.53      361.11      6.53 o 
   2   2   3     2053.36     2052.90     30.17 o 
   3   2   3     1655.39     1612.57     24.71 o 
   4   2   3     2400.70     2398.35     26.61 o 
   5   2   3      596.85      633.70      8.49 o 
   6   2   3      297.93      304.12      5.41 o 
   7   2   3        2.77        3.32      1.16 o 
   8   2   3        7.29        9.14      2.11 o 
   9   2   3       17.82       21.26      3.00 o 
  -7   3   3        8.62        5.86      2.22 o 
  -6   3   3       59.25       51.88      3.65 o 
  -5   3   3       42.31       42.86      2.12 o 
  -4   3   3      147.19      152.08      7.53 o 
  -3   3   3      377.54      378.06      5.63 o 
  -2   3   3      682.02      695.33     16.26 o 
  -1   3   3     1584.80     1517.75     16.32 o 
   0   3   3      123.07      118.01      2.26 o 
   1   3   3       31.19       33.93      1.55 o 
   2   3   3      285.04      312.24      6.30 o 
   3   3   3      956.74      945.00     15.57 o 
   4   3   3     4454.85     4746.73     48.23 o 
   5   3   3        0.84        0.26      0.98 o 
   6   3   3      377.04      382.79      6.38 o 
   7   3   3      275.38      283.47      5.61 o 
   8   3   3       47.27       43.16      2.45 o 
   9   3   3       15.15       17.44      2.69 o 
  -7   4   3       60.98       60.37      4.48 o 
  -6   4   3      105.92      104.79      5.30 o 
  -5   4   3      209.10      204.07      6.65 o 
  -4   4   3      886.73      847.62     10.99 o 
  -3   4   3      419.83      401.98      6.11 o 
  -2   4   3      607.83      568.64     10.29 o 
  -1   4   3      976.87      967.69     16.51 o 
   0   4   3     1441.71     1462.75     15.96 o 
   1   4   3      166.56      127.61      3.62 o 
   2   4   3      399.36      342.37      7.06 o 
   3   4   3     4076.27     4356.61     62.57 o 
   4   4   3       16.01       25.94      2.08 o 
   5   4   3      325.93      309.14      9.43 o 
   6   4   3      860.38      845.28     16.51 o 
   7   4   3       75.64       73.67      3.95 o 
   8   4   3        0.58        2.22      1.24 o 
   9   4   3       73.63       73.63      5.08 o 
  -6   5   3       72.48       70.73      4.68 o 
  -5   5   3        6.73       11.33      2.42 o 
  -4   5   3      117.82      110.19      4.85 o 
  -3   5   3       19.56       18.30      1.34 o 
  -2   5   3       50.23       46.64      1.84 o 
  -1   5   3      132.79      131.80      2.98 o 
   0   5   3      211.78      219.91      3.49 o 
   1   5   3       12.91       11.24      1.36 o 
   2   5   3      277.62      311.31      5.21 o 
   3   5   3       29.24       20.90      1.77 o 
   4   5   3        2.71        1.68      1.03 o 
   5   5   3      436.00      417.64     13.06 o 
   6   5   3      223.41      213.59      4.70 o 
   7   5   3       10.20        7.67      1.44 o 
   8   5   3      101.93       96.56      5.70 o 
   9   5   3      141.06      161.50      6.98 o 
  -5   6   3      199.21      183.30      7.27 o 
  -4   6   3      308.55      292.72      8.70 o 
  -3   6   3        2.58        3.02      1.57 o 
  -2   6   3      237.14      228.44      6.66 o 
  -1   6   3     2024.01     1896.20     30.27 o 
   0   6   3     1141.25     1117.55     12.96 o 
   1   6   3      438.21      478.37      9.89 o 
   2   6   3      706.81      705.83      9.04 o 
   3   6   3      813.32      763.12     13.98 o 
   4   6   3      783.75      746.74     13.90 o 
   5   6   3      434.54      428.13      6.99 o 
   6   6   3      133.46      130.14      3.73 o 
   7   6   3      337.88      330.73      6.50 o 
   8   6   3      256.75      270.10      6.01 o 
   9   6   3       28.99       27.04      3.36 o 
  -5   7   3       70.84       64.44      4.77 o 
  -4   7   3        6.50        8.33      2.40 o 
  -3   7   3        4.13        2.26      1.79 o 
  -2   7   3      230.04      208.72      6.80 o 
  -1   7   3        0.68        1.68      1.28 o 
   0   7   3      203.94      205.61      6.22 o 
   1   7   3      128.23      135.06      4.85 o 
   2   7   3      182.90      172.50      3.79 o 
   3   7   3       16.80       17.24      1.90 o 
   4   7   3       24.20       22.41      2.11 o 
   5   7   3       95.22       83.35      3.02 o 
   6   7   3        4.37        3.89      1.20 o 
   7   7   3       13.90       17.04      1.87 o 
   8   7   3       31.86       25.50      3.22 o 
   9   7   3       51.97       51.08      4.41 o 
  -4   8   3        6.64        5.22      2.30 o 
  -3   8   3      229.52      228.52      8.10 o 
  -2   8   3      548.06      531.17     12.63 o 
  -1   8   3        5.96        7.32      1.92 o 
   0   8   3        4.16        3.76      1.57 o 
   1   8   3      166.86      160.26      5.62 o 
   2   8   3      359.33      356.31      6.23 o 
   3   8   3      209.41      207.51      4.45 o 
   4   8   3      865.92      850.11     16.38 o 
   5   8   3      739.20      733.91     10.79 o 
   6   8   3       75.00       89.41      3.34 o 
   7   8   3       73.32       72.47      3.27 o 
   8   8   3        5.55        5.08      2.19 o 
  -3   9   3       92.84       88.03      5.42 o 
  -2   9   3        2.37       -0.02      1.77 o 
  -1   9   3       61.77       60.88      4.05 o 
   0   9   3       69.26       71.76      4.21 o 
   1   9   3        4.65        3.72      1.72 o 
   2   9   3       70.84       68.03      4.75 o 
   3   9   3       61.04       64.01      2.69 o 
   4   9   3     1014.26      992.74     18.96 o 
   5   9   3       36.07       41.07      2.46 o 
   6   9   3       19.61       21.77      2.07 o 
   7   9   3       15.94       16.56      3.02 o 
   8   9   3       16.15       15.58      3.14 o 
  -2  10   3        5.47        6.07      2.30 o 
  -1  10   3       77.34       82.77      4.99 o 
   0  10   3      155.73      159.75      6.60 o 
   1  10   3        0.42       -0.92      1.46 o 
   2  10   3        3.95        2.67      2.41 o 
   3  10   3      843.32      841.32     27.22 o 
   4  10   3       24.11       28.59      3.02 o 
   5  10   3       19.91       18.21      1.94 o 
   6  10   3      102.65       96.33      5.88 o 
   7  10   3      233.07      231.86      9.19 o 
   0  11   3       34.24       38.68      3.78 o 
   1  11   3       27.30       28.85      3.33 o 
   2  11   3      172.12      169.05      4.98 o 
   3  11   3       15.08       17.50      2.05 o 
   4  11   3       58.92       68.20      4.50 o 
   5  11   3        2.33        3.23      2.11 o 
   6  11   3       19.48       16.14      3.18 o 
   3  12   3        4.97        2.69      1.52 o 
  -4 -11   4       68.23       75.52      4.97 o 
  -3 -11   4       30.82       23.53      3.56 o 
  -2 -11   4        0.90        0.81      2.15 o 
  -6 -10   4        4.90       10.86      2.87 o 
  -5 -10   4        2.50        3.96      2.30 o 
  -4 -10   4       16.62       22.92      2.93 o 
  -3 -10   4        9.96       14.49      3.00 o 
  -2 -10   4       50.22       69.35      5.08 o 
  -1 -10   4      258.27      282.13      9.13 o 
   1 -10   4        3.95        3.81      2.08 o 
  -7  -9   4      121.25      112.52      6.35 o 
  -6  -9   4        0.40        3.00      2.13 o 
  -5  -9   4       17.46       23.46      3.07 o 
  -4  -9   4       17.09       15.43      2.44 o 
  -3  -9   4       72.95       64.79      4.01 o 
  -2  -9   4      267.61      250.27      8.37 o 
  -1  -9   4       24.12       21.38      2.86 o 
   0  -9   4        7.62        5.99      2.07 o 
   1  -9   4       23.84       21.54      2.69 o 
   2  -9   4       28.31       28.21      3.31 o 
  -7  -8   4       76.61       87.51      5.62 o 
  -6  -8   4       29.82       18.83      3.07 o 
  -5  -8   4        2.87        5.91      2.17 o 
  -4  -8   4       67.10       78.03      4.39 o 
  -3  -8   4      199.50      208.09      6.67 o 
  -2  -8   4       94.42      103.33      5.60 o 
  -1  -8   4       61.76       58.45      6.26 o 
   0  -8   4       26.23       32.90      2.39 o 
   1  -8   4       74.80      101.40      3.38 o 
   2  -8   4      129.98      136.18      4.02 o 
   3  -8   4        0.90        0.18      1.77 o 
   4  -8   4       57.88       62.61      4.75 o 
  -8  -7   4       87.23       99.55      6.02 o 
  -7  -7   4       19.65       18.09      3.18 o 
  -6  -7   4       44.43       41.43      3.71 o 
  -5  -7   4      509.54      514.28     12.29 o 
  -4  -7   4      523.05      519.07     11.87 o 
  -3  -7   4       10.29       10.14      1.84 o 
  -2  -7   4      241.53      227.57      4.23 o 
  -1  -7   4      395.98      362.08      4.86 o 
   0  -7   4       31.91       27.00      1.68 o 
   1  -7   4       92.10      101.24      3.11 o 
   2  -7   4       23.03       28.75      3.62 o 
   3  -7   4      120.35      119.56      3.74 o 
   4  -7   4       65.20       71.16      4.61 o 
   5  -7   4       11.35        8.62      2.62 o 
  -8  -6   4       32.46       38.28      3.92 o 
  -7  -6   4       33.35       35.84      3.72 o 
  -6  -6   4       22.22       21.58      2.78 o 
  -5  -6   4      325.51      336.67      9.12 o 
  -4  -6   4      363.51      339.00      8.74 o 
  -3  -6   4      156.51      157.03      5.28 o 
  -2  -6   4      862.98      860.08     10.41 o 
  -1  -6   4       90.55       98.15      3.01 o 
   0  -6   4      150.12      148.04      2.63 o 
   1  -6   4       41.91       41.49      1.95 o 
   2  -6   4       89.48      101.74      6.91 o 
   3  -6   4        2.24        0.68      0.93 o 
   4  -6   4        5.70        9.01      1.51 o 
   5  -6   4       29.04       31.39      3.49 o 
  -8  -5   4       21.35       22.47      3.34 o 
  -7  -5   4       40.46       40.02      3.62 o 
  -6  -5   4     1185.31     1199.42     22.45 o 
  -5  -5   4      169.69      155.11      5.84 o 
  -4  -5   4       67.03       72.00      3.69 o 
  -3  -5   4     1976.79     1871.77     29.58 o 
  -2  -5   4      565.46      535.65      6.84 o 
  -1  -5   4      318.87      338.03      6.16 o 
   0  -5   4      933.69      944.34      9.17 o 
   1  -5   4     1266.29     1208.48     14.41 o 
   2  -5   4        5.87        6.46      1.34 o 
   3  -5   4        4.58        8.93      1.22 o 
   4  -5   4      295.84      299.94      5.95 o 
   5  -5   4      139.39      143.50      4.23 o 
   6  -5   4       61.46       59.54      4.48 o 
  -8  -4   4       12.57       12.20      2.75 o 
  -7  -4   4      370.26      350.67      9.93 o 
  -6  -4   4       27.02       27.51      2.87 o 
  -5  -4   4        0.98        1.52      1.34 o 
  -4  -4   4      148.70      133.56      4.74 o 
  -3  -4   4        2.35        0.84      0.50 o 
  -2  -4   4       79.96       56.06      1.08 o 
  -1  -4   4      126.15      149.68      2.60 o 
   0  -4   4     4499.01     4825.19     39.82 o 
   1  -4   4       72.25       88.33      2.38 o 
   2  -4   4      838.97      889.51     11.21 o 
   3  -4   4        2.61        3.13      2.20 o 
   4  -4   4       48.78       50.45      2.51 o 
   5  -4   4       20.12       24.09      2.78 o 
   6  -4   4        0.29       -1.95      1.55 o 
   7  -4   4       17.05       20.77      3.29 o 
  -8  -3   4       16.49       17.91      3.09 o 
  -7  -3   4       29.74       29.97      3.15 o 
  -6  -3   4       54.67       51.53      3.54 o 
  -5  -3   4      180.39      173.53      5.71 o 
  -4  -3   4      743.80      765.54     13.63 o 
  -3  -3   4      291.07      330.64      4.33 o 
  -2  -3   4      416.78      531.84      6.22 o 
  -1  -3   4     5941.07     6395.99     76.15 o 
   0  -3   4     1764.20     1849.32     24.49 o 
   1  -3   4      178.44      196.07      3.45 o 
   2  -3   4      800.31      728.47      9.29 o 
   3  -3   4     2868.88     2837.24     30.50 o 
   4  -3   4       29.25       33.05      1.89 o 
   5  -3   4        6.09        2.64      1.59 o 
   6  -3   4      328.30      321.49      9.35 o 
   7  -3   4      183.69      196.13      7.63 o 
  -8  -2   4       27.47       28.43      3.52 o 
  -7  -2   4      182.56      187.44      6.98 o 
  -6  -2   4        1.53        2.04      1.61 o 
  -5  -2   4       22.98       26.28      1.45 o 
  -4  -2   4      602.58      644.37      7.92 o 
  -3  -2   4     1267.02     1397.44     25.30 o 
  -2  -2   4      785.74      836.69     13.87 o 
  -1  -2   4       32.29       36.41      3.08 o 
   0  -2   4     1268.93     1268.07     11.02 o 
   1  -2   4       22.48       36.92      1.28 o 
   2  -2   4     2016.67     2095.80     22.47 o 
   3  -2   4       86.60       94.14      2.61 o 
   4  -2   4        1.16       -0.05      0.75 o 
   5  -2   4      234.81      227.60      6.91 o 
   6  -2   4      241.98      235.91      7.51 o 
   7  -2   4       13.49       13.86      2.71 o 
   8  -2   4       39.81       41.32      4.18 o 
  -8  -1   4       69.96       76.06      5.15 o 
  -7  -1   4       27.36       30.67      3.13 o 
  -6  -1   4       55.53       52.45      3.76 o 
  -5  -1   4       11.51        7.40      1.10 o 
  -4  -1   4      589.74      527.51      6.90 o 
  -3  -1   4      860.24      892.36     10.09 o 
  -2  -1   4     2545.80     2718.01     27.63 o 
  -1  -1   4      404.63      432.67      7.61 o 
   0  -1   4     2709.46     2906.85     24.01 o 
   1  -1   4     3507.58     3427.76     34.94 o 
   2  -1   4      295.61      285.83      9.12 o 
   3  -1   4      108.02      123.13      2.83 o 
   4  -1   4       35.17       30.03      1.24 o 
   5  -1   4     1956.99     1906.65     30.71 o 
   6  -1   4      559.39      575.61     12.73 o 
   7  -1   4        6.17        7.28      2.28 o 
   8  -1   4      226.26      233.27      8.37 o 
  -8   0   4      163.07      169.39      7.20 o 
  -7   0   4        0.45        0.96      1.88 o 
  -6   0   4       10.50       12.35      2.40 o 
  -5   0   4     1425.31     1410.96     16.34 o 
  -4   0   4     1025.20     1003.56     11.80 o 
  -3   0   4      289.15      297.40      6.64 o 
  -2   0   4      582.76      650.71      7.53 o 
  -1   0   4      450.18      473.35      5.50 o 
   0   0   4      775.69      845.09      7.47 o 
   1   0   4       34.62       42.53      1.22 o 
   2   0   4     1741.80     1839.89     19.62 o 
   3   0   4      457.82      495.23      5.16 o 
   4   0   4      102.72       83.41      2.05 o 
   5   0   4      338.49      381.05      5.81 o 
   6   0   4       67.25       58.12      3.56 o 
   7   0   4      354.42      382.12     10.02 o 
   8   0   4       28.79       32.62      3.36 o 
  -7   1   4       25.94       28.34      2.11 o 
  -6   1   4       99.30       91.20      3.04 o 
  -5   1   4      104.15      108.37      3.03 o 
  -4   1   4       16.49       16.88      1.23 o 
  -3   1   4      105.76      110.86      6.83 o 
  -2   1   4       92.40       76.24      1.80 o 
  -1   1   4     2280.46     2523.04     30.85 o 
   0   1   4     2069.16     2226.59     23.45 o 
   1   1   4       11.69       10.75      0.61 o 
   2   1   4      688.37      668.24     11.32 o 
   3   1   4      464.70      469.19      9.04 o 
   4   1   4      230.10      228.34      3.88 o 
   5   1   4       61.96       64.49      2.75 o 
   6   1   4      459.04      490.90      7.40 o 
   7   1   4      105.49      106.35      4.97 o 
   8   1   4       40.18       45.89      3.74 o 
   9   1   4        0.41        3.09      2.17 o 
  -7   2   4      242.13      266.12      8.17 o 
  -6   2   4      405.47      421.93      7.31 o 
  -5   2   4      209.57      209.08      4.85 o 
  -4   2   4      691.41      690.92     15.47 o 
  -3   2   4     2372.04     2387.22     25.27 o 
  -2   2   4      789.29      762.92      9.08 o 
  -1   2   4       57.95       54.96      2.46 o 
   0   2   4     3131.94     3285.97     33.11 o 
   1   2   4     7088.91     7150.73     71.89 o 
   2   2   4       11.24        8.87      1.01 o 
   3   2   4     1094.94     1219.82     19.55 o 
   4   2   4     3736.11     3657.32     37.61 o 
   5   2   4     1340.76     1296.05     24.39 o 
   6   2   4       23.74       21.14      1.72 o 
   7   2   4       92.01       94.47      3.11 o 
   8   2   4       43.89       48.73      3.74 o 
   9   2   4       30.15       28.16      3.34 o 
  -7   3   4        2.92        5.71      2.24 o 
  -6   3   4       41.21       40.29      3.34 o 
  -5   3   4       32.32       29.95      1.83 o 
  -4   3   4       45.04       46.28      3.48 o 
  -3   3   4      193.41      204.28      3.87 o 
  -2   3   4      165.56      164.40      3.18 o 
  -1   3   4      117.07      124.54      4.58 o 
   0   3   4      474.71      429.43      5.65 o 
   1   3   4        3.44        2.87      0.51 o 
   2   3   4     1460.51     1433.11     22.16 o 
   3   3   4       21.98       28.65      1.95 o 
   4   3   4      552.88      510.88     10.22 o 
   5   3   4       19.98       32.31      1.78 o 
   6   3   4       93.30       92.05      2.91 o 
   7   3   4        4.12        1.38      2.16 o 
   8   3   4        8.17        7.32      2.13 o 
   9   3   4       10.27        7.21      2.26 o 
  -7   4   4        1.37        1.57      2.13 o 
  -6   4   4       82.18       77.17      4.63 o 
  -5   4   4      187.65      190.67      4.40 o 
  -4   4   4      250.70      254.85      4.90 o 
  -3   4   4      122.69      120.50      4.66 o 
  -2   4   4      759.03      721.43      9.23 o 
  -1   4   4     1175.90     1127.71     12.99 o 
   0   4   4      516.92      438.85      6.03 o 
   1   4   4       37.23       41.31      1.51 o 
   2   4   4      109.69      103.33      3.44 o 
   3   4   4     1912.95     1778.06     27.51 o 
   4   4   4      410.37      376.64      8.26 o 
   5   4   4       14.79       14.45      1.62 o 
   6   4   4      665.24      628.61      9.14 o 
   7   4   4      283.33      273.57      5.80 o 
   8   4   4       39.32       37.25      2.32 o 
   9   4   4       25.72       24.29      3.05 o 
  -6   5   4        0.22       -0.69      1.86 o 
  -5   5   4       33.17       31.25      3.13 o 
  -4   5   4       49.37       50.43      2.25 o 
  -3   5   4      234.63      214.71      4.37 o 
  -2   5   4       31.88       33.34      1.69 o 
  -1   5   4       67.20       55.26      1.97 o 
   0   5   4        1.17        3.43      1.08 o 
   1   5   4      215.78      212.70      5.52 o 
   2   5   4      137.15      111.18      4.04 o 
   3   5   4        4.38        2.71      1.01 o 
   4   5   4      361.47      353.11      8.09 o 
   5   5   4      166.35      163.09      3.90 o 
   6   5   4      555.33      543.62      8.95 o 
   7   5   4        0.75        0.73      1.09 o 
   8   5   4       40.08       35.63      2.38 o 
   9   5   4       41.86       46.90      4.24 o 
  -5   6   4        8.48        9.45      2.60 o 
  -4   6   4      277.54      272.09      8.39 o 
  -3   6   4      190.91      199.65      4.38 o 
  -2   6   4        0.48        0.27      0.73 o 
  -1   6   4      317.18      287.39      5.11 o 
   0   6   4      954.31      958.50     17.09 o 
   1   6   4      455.27      479.96     10.01 o 
   2   6   4      348.44      317.75      5.24 o 
   3   6   4      216.93      215.07      5.97 o 
   4   6   4      424.71      432.99      9.54 o 
   5   6   4      975.56      957.91     17.48 o 
   6   6   4      442.66      441.58      7.56 o 
   7   6   4      216.29      203.04     10.53 o 
   8   6   4      150.41      146.82      4.44 o 
   9   6   4      149.38      162.06      5.84 o 
  -5   7   4      149.44      157.94      7.16 o 
  -4   7   4      278.51      243.68      8.39 o 
  -3   7   4       55.26       45.53      3.63 o 
  -2   7   4       85.06       74.77      4.07 o 
  -1   7   4       50.92       53.09      3.34 o 
   0   7   4        6.49        3.87      1.48 o 
   1   7   4      205.42      186.79      5.84 o 
   2   7   4      255.77      271.40      5.06 o 
   3   7   4        2.78       11.77      1.74 o 
   4   7   4       38.98       41.52      2.82 o 
   5   7   4       81.15       94.43      4.28 o 
   6   7   4       70.84       58.20      4.48 o 
   7   7   4        0.56        2.83      1.26 o 
   8   7   4       76.81       78.14      3.43 o 
   9   7   4       13.61       17.57      3.20 o 
  -4   8   4        8.68        7.88      2.48 o 
  -3   8   4        5.98        5.93      2.26 o 
  -2   8   4      225.76      225.45      7.60 o 
  -1   8   4        1.36        2.49      1.57 o 
   0   8   4      596.09      562.77     12.55 o 
   1   8   4       25.03       22.65      2.44 o 
   2   8   4      224.60      245.65      5.07 o 
   3   8   4        6.57        6.25      1.16 o 
   4   8   4        0.62        0.38      1.19 o 
   5   8   4      361.20      367.86      9.35 o 
   6   8   4      105.49       96.23      3.51 o 
   7   8   4       27.90       28.94      2.32 o 
   8   8   4        1.14        1.72      1.84 o 
  -3   9   4      127.09      126.47      6.33 o 
  -2   9   4      144.02      146.22      6.51 o 
  -1   9   4        5.09        7.08      2.15 o 
   0   9   4      207.62      201.77      7.09 o 
   1   9   4      294.72      293.40      8.56 o 
   2   9   4       19.48       19.07      1.79 o 
   3   9   4        0.40        0.04      0.93 o 
   4   9   4      237.96      252.67      7.85 o 
   5   9   4      709.87      698.04     14.85 o 
   6   9   4       62.78       71.11      3.19 o 
   7   9   4       11.24       15.35      1.99 o 
   8   9   4        7.32       12.33      2.96 o 
  -2  10   4       11.91       13.21      2.82 o 
  -1  10   4       21.56       20.82      3.05 o 
   0  10   4      167.98      164.98      6.80 o 
   1  10   4       37.77       38.64      3.51 o 
   2  10   4       13.10       12.20      1.73 o 
   3  10   4       19.84       20.79      2.01 o 
   4  10   4      405.67      397.62     10.71 o 
   5  10   4       43.00       41.21      3.51 o 
   6  10   4        1.97        2.01      1.36 o 
   7  10   4      110.24      109.96      6.25 o 
   0  11   4      115.69      120.99      6.16 o 
   1  11   4       37.58       38.24      3.87 o 
   2  11   4       32.10       35.03      4.75 o 
   3  11   4      420.94      443.97      8.38 o 
   4  11   4       25.25       25.59      3.16 o 
   5  11   4        1.35        0.93      1.40 o 
   6  11   4        5.12        7.05      2.49 o 
   3  12   4        0.21       -0.62      2.24 o 
  -5 -10   5        6.36        4.79      2.20 o 
  -4 -10   5       55.11       63.34      4.25 o 
  -3 -10   5       28.16       32.46      3.96 o 
  -2 -10   5        0.70       -2.04      2.02 o 
  -1 -10   5       65.52       82.75      5.21 o 
   0 -10   5       67.57       64.42      4.65 o 
  -6  -9   5       54.89       52.80      4.37 o 
  -5  -9   5       89.05       87.22      5.04 o 
  -4  -9   5      120.95      122.81      5.68 o 
  -3  -9   5       19.92       20.82      2.60 o 
  -2  -9   5      231.48      266.99      9.06 o 
  -1  -9   5      290.05      292.30      9.39 o 
   0  -9   5       34.97       31.29      3.33 o 
   1  -9   5       13.11       11.42      1.67 o 
   2  -9   5       71.22       78.50      4.99 o 
  -7  -8   5      165.45      172.88      7.65 o 
  -6  -8   5       38.73       31.81      3.60 o 
  -5  -8   5       10.11       11.24      2.42 o 
  -4  -8   5       11.64       10.66      2.15 o 
  -3  -8   5      122.54      110.53      4.75 o 
  -2  -8   5       70.32       73.42      2.87 o 
  -1  -8   5       25.93       18.89      2.60 o 
   0  -8   5        4.13        3.19      1.18 o 
   1  -8   5        2.40        4.73      1.32 o 
   2  -8   5      117.11      116.28      3.83 o 
   3  -8   5        1.66        5.24      2.26 o 
  -8  -7   5      128.11      146.61      7.23 o 
  -7  -7   5       28.49       30.42      3.81 o 
  -6  -7   5        7.03        3.13      2.13 o 
  -5  -7   5      231.86      252.86      8.16 o 
  -4  -7   5      644.40      665.31     14.01 o 
  -3  -7   5      109.98      111.31      4.57 o 
  -2  -7   5       55.70       54.26      3.13 o 
  -1  -7   5      137.15      133.80      3.13 o 
   0  -7   5       54.25       50.19      2.27 o 
   1  -7   5      241.50      265.96      5.41 o 
   2  -7   5       15.11       17.38      1.66 o 
   3  -7   5       83.84       77.99      3.14 o 
   4  -7   5      168.28      173.10      7.03 o 
  -8  -6   5       12.56        7.61      2.64 o 
  -7  -6   5       76.84       86.75      5.26 o 
  -6  -6   5       52.00       53.86      4.03 o 
  -5  -6   5      139.36      133.29      5.57 o 
  -4  -6   5      148.91      126.30      5.06 o 
  -3  -6   5        0.40       -0.58      1.05 o 
  -2  -6   5      555.73      535.07     10.70 o 
  -1  -6   5       64.28       61.82      1.70 o 
   0  -6   5       23.96       21.50      1.43 o 
   1  -6   5       29.83       29.27      1.75 o 
   2  -6   5       77.31       74.73      3.73 o 
   3  -6   5       65.17       51.39      2.43 o 
   4  -6   5       37.08       30.95      2.19 o 
   5  -6   5        3.97        4.32      2.10 o 
  -8  -5   5        0.72        0.80      1.95 o 
  -7  -5   5        9.96       16.27      2.71 o 
  -6  -5   5      232.32      244.56      7.94 o 
  -5  -5   5     1049.49     1079.03     20.16 o 
  -4  -5   5      481.97      491.00     10.93 o 
  -3  -5   5      460.79      477.89     10.16 o 
  -2  -5   5     2961.85     2942.76     48.06 o 
  -1  -5   5      273.55      279.11      4.10 o 
   0  -5   5       53.79       55.71      1.50 o 
   1  -5   5      395.90      367.73      5.95 o 
   2  -5   5      652.38      609.76     14.29 o 
   3  -5   5      128.94      128.11      3.54 o 
   4  -5   5      158.99      161.65      4.32 o 
   5  -5   5       97.68       95.77      8.46 o 
   6  -5   5       93.29      102.04      5.66 o 
  -8  -4   5       52.91       49.40      4.28 o 
  -7  -4   5       60.59       65.05      4.39 o 
  -6  -4   5     1087.26     1013.56     19.43 o 
  -5  -4   5        0.67        0.54      1.30 o 
  -4  -4   5      188.82      172.38      5.62 o 
  -3  -4   5     1233.15     1188.92     20.01 o 
  -2  -4   5        7.21       10.28      0.52 o 
  -1  -4   5      184.38      208.87      2.84 o 
   0  -4   5      160.41      138.94      2.22 o 
   1  -4   5     1507.95     1449.56     45.17 o 
   2  -4   5       14.45       19.57      2.81 o 
   3  -4   5        4.01        1.91      1.25 o 
   4  -4   5       30.98       37.13      2.10 o 
   5  -4   5        9.93        9.49      1.48 o 
   6  -4   5        8.00        9.96      2.40 o 
   7  -4   5        2.02        2.95      2.22 o 
  -8  -3   5       48.30       36.76      3.80 o 
  -7  -3   5       25.06       22.86      3.16 o 
  -6  -3   5        2.20        2.58      1.70 o 
  -5  -3   5       17.39       18.60      2.31 o 
  -4  -3   5      934.60      894.17     16.20 o 
  -3  -3   5        0.92        4.14      1.16 o 
  -2  -3   5      119.19      101.66      3.47 o 
  -1  -3   5      303.25      414.75      6.98 o 
   0  -3   5     1955.55     1964.01     16.88 o 
   1  -3   5      198.92      213.94      3.75 o 
   2  -3   5      276.15      277.98      4.73 o 
   3  -3   5      810.74      757.81     10.10 o 
   4  -3   5      420.76      418.90      6.97 o 
   5  -3   5       13.63       15.99      2.30 o 
   6  -3   5       20.06       15.81      2.55 o 
   7  -3   5      162.25      165.79      7.07 o 
  -8  -2   5        0.25       -2.82      1.95 o 
  -7  -2   5      132.07      138.45      6.22 o 
  -6  -2   5      178.50      172.34      6.40 o 
  -5  -2   5      155.05      142.16      5.35 o 
  -4  -2   5     1041.91     1025.90     11.71 o 
  -3  -2   5     3244.52     3470.12     60.36 o 
  -2  -2   5      609.42      583.45     10.53 o 
  -1  -2   5     1977.46     1981.90     20.42 o 
   0  -2   5     1544.70     1671.72     14.38 o 
   1  -2   5      104.28      118.18      4.95 o 
   2  -2   5      226.53      202.15      3.67 o 
   3  -2   5     1853.08     1967.19     26.24 o 
   4  -2   5      202.33      179.95      4.05 o 
   5  -2   5      222.25      218.73      6.80 o 
   6  -2   5      501.06      505.55     12.09 o 
   7  -2   5       47.73       44.37      3.85 o 
   8  -2   5        4.59        6.18      2.48 o 
  -8  -1   5        0.34        1.34      2.22 o 
  -7  -1   5       76.06       75.04      4.84 o 
  -6  -1   5        2.35        0.65      1.68 o 
  -5  -1   5        8.26       11.83      1.12 o 
  -4  -1   5      178.91      170.79      4.29 o 
  -3  -1   5      557.17      552.63      6.76 o 
  -2  -1   5     2274.18     2436.61     39.43 o 
  -1  -1   5     1689.79     1827.88     19.00 o 
   0  -1   5      696.22      697.44      8.50 o 
   1  -1   5       11.33        4.34      0.94 o 
   2  -1   5     1808.87     1858.36     20.11 o 
   3  -1   5      198.08      204.91      3.92 o 
   4  -1   5        2.32        0.70      0.78 o 
   5  -1   5      890.00      865.90     16.33 o 
   6  -1   5      528.55      513.70     11.91 o 
   7  -1   5       10.58       13.27      2.53 o 
   8  -1   5       22.11       25.74      3.38 o 
  -8   0   5      268.63      303.27      9.87 o 
  -7   0   5       43.13       46.51      3.98 o 
  -6   0   5       19.11       17.22      1.72 o 
  -5   0   5      636.69      583.30      8.18 o 
  -4   0   5     1881.33     1819.87     28.95 o 
  -3   0   5      242.20      242.09      3.81 o 
  -2   0   5     1966.30     2005.23     20.85 o 
  -1   0   5     2937.86     3115.92     24.88 o 
   0   0   5      448.29      421.15      4.23 o 
   1   0   5     2300.52     2369.53     20.43 o 
   2   0   5     2013.16     2042.84     21.80 o 
   3   0   5      376.62      391.03      5.81 o 
   4   0   5      240.04      222.21      3.66 o 
   5   0   5     1499.81     1522.47     25.38 o 
   6   0   5      202.63      210.28      6.85 o 
   7   0   5       11.27       10.14      2.28 o 
   8   0   5      253.62      277.67      9.06 o 
  -7   1   5       10.69       11.26      2.64 o 
  -6   1   5        2.76        2.52      1.42 o 
  -5   1   5      459.16      476.22      7.24 o 
  -4   1   5       43.39       40.44      1.86 o 
  -3   1   5      117.95       98.30      2.37 o 
  -2   1   5      130.95      117.66      2.37 o 
  -1   1   5       11.31       11.37      0.94 o 
   0   1   5     1631.83     1691.36     14.43 o 
   1   1   5      446.61      474.04      4.74 o 
   2   1   5      410.38      409.31      5.55 o 
   3   1   5      261.79      275.84      6.44 o 
   4   1   5      181.58      183.42      3.39 o 
   5   1   5       66.87       71.83      2.48 o 
   6   1   5      207.54      216.15      6.80 o 
   7   1   5      172.69      157.25      6.11 o 
   8   1   5        5.30        5.48      2.13 o 
   9   1   5        9.88       10.83      2.71 o 
  -7   2   5       23.45       22.12      3.48 o 
  -6   2   5      587.08      578.31     11.92 o 
  -5   2   5       47.98       46.32      4.66 o 
  -4   2   5        8.04        8.27      1.23 o 
  -3   2   5      744.24      712.87      9.07 o 
  -2   2   5      948.42      837.29      9.96 o 
  -1   2   5      453.07      444.59      5.81 o 
   0   2   5      156.31      167.92      2.27 o 
   1   2   5     4578.44     4658.51     46.56 o 
   2   2   5     1036.22      971.03     15.74 o 
   3   2   5     2562.39     2645.78     39.42 o 
   4   2   5     3036.45     3088.70     46.10 o 
   5   2   5      510.97      484.97      7.08 o 
   6   2   5      441.91      426.22      6.79 o 
   7   2   5      378.44      369.68      9.68 o 
   8   2   5      192.65      195.41      7.14 o 
   9   2   5        6.66        5.96      2.24 o 
  -7   3   5      111.58      121.21      5.62 o 
  -6   3   5      214.65      246.98     16.47 o 
  -5   3   5      129.22      123.68      3.47 o 
  -4   3   5       69.98       72.71      2.49 o 
  -3   3   5      565.74      536.40      7.53 o 
  -2   3   5     1826.08     1780.97     19.44 o 
  -1   3   5     1271.52     1231.30     13.83 o 
   0   3   5     1769.98     1863.75     19.82 o 
   1   3   5      857.51      802.21     12.94 o 
   2   3   5       18.53       19.86      1.55 o 
   4   3   5      282.42      275.34      6.95 o 
   5   3   5      388.73      380.79      6.14 o 
   6   3   5        0.37        0.77      0.88 o 
   7   3   5       82.93       74.48      2.85 o 
   8   3   5       14.32       13.59      2.51 o 
   9   3   5        0.19        1.03      2.08 o 
  -6   4   5        2.01       -0.70      1.74 o 
  -5   4   5       77.39       75.22      2.86 o 
  -4   4   5       40.52       35.28      1.97 o 
  -3   4   5      154.67      150.29      3.49 o 
  -2   4   5       93.56       80.13      2.39 o 
  -1   4   5     3483.24     3466.78     35.82 o 
   0   4   5       37.37       26.60      1.34 o 
   1   4   5      658.74      702.95     12.62 o 
   2   4   5       70.92       76.87      3.02 o 
   3   4   5      118.91      105.84      3.78 o 
   4   4   5     1214.16     1161.02     19.63 o 
   5   4   5       11.15        9.76      1.23 o 
   6   4   5      397.01      371.63      6.51 o 
   7   4   5      479.37      454.52      7.67 o 
   8   4   5       97.51      101.54      3.81 o 
   9   4   5       34.55       37.58      3.71 o 
  -6   5   5       83.96       85.32      5.21 o 
  -5   5   5       24.09       24.85      2.93 o 
  -4   5   5       78.55       78.00      2.82 o 
  -3   5   5       56.03       49.07      2.13 o 
  -2   5   5     1356.40     1313.53     15.53 o 
  -1   5   5      962.04     1008.30     12.31 o 
   0   5   5      376.17      360.86      5.64 o 
   1   5   5        8.53        6.15      0.69 o 
   2   5   5        8.77        1.63      0.94 o 
   3   5   5     1735.65     1708.22     27.16 o 
   4   5   5       73.03       90.82      3.87 o 
   5   5   5      112.86      114.46      4.57 o 
   6   5   5     1092.30     1026.67     13.48 o 
   7   5   5      131.78      126.20      4.12 o 
   8   5   5       45.20       35.12      2.34 o 
   9   5   5        4.91        7.62      1.67 o 
  -5   6   5       23.04       17.12      2.96 o 
  -4   6   5        0.28        2.39      1.93 o 
  -3   6   5       78.66       75.70      3.65 o 
  -2   6   5        9.79        6.42      1.09 o 
  -1   6   5        1.30        2.97      1.10 o 
   0   6   5      222.46      207.27      6.06 o 
   1   6   5       42.94       36.11      2.51 o 
   2   6   5      463.88      481.40      7.31 o 
   3   6   5       10.35        9.38      1.55 o 
   4   6   5       53.33       79.48      3.71 o 
   5   6   5      499.63      509.34     11.26 o 
   6   6   5      335.17      312.49      6.16 o 
   7   6   5        7.23        9.62      1.60 o 
   8   6   5        4.81        1.69      1.43 o 
   9   6   5       60.99       69.50      3.95 o 
  -5   7   5       61.60       66.64      4.77 o 
  -4   7   5      375.64      399.33     11.13 o 
  -3   7   5      284.58      283.45      8.72 o 
  -2   7   5        7.65        7.36      1.39 o 
  -1   7   5       22.88       24.47      2.49 o 
   0   7   5      315.52      291.80      7.87 o 
   1   7   5     1029.90     1014.61     18.43 o 
   2   7   5      740.09      721.68      9.82 o 
   3   7   5      609.57      603.71     12.60 o 
   4   7   5      963.64      947.49     17.59 o 
   5   7   5      730.18      704.17     14.33 o 
   6   7   5        0.68        0.24      1.52 o 
   7   7   5       12.23        9.01      2.70 o 
   8   7   5       51.41       50.57      2.86 o 
   9   7   5      113.15      113.79      4.28 o 
  -4   8   5       14.57       17.13      3.04 o 
  -3   8   5       20.21       18.18      2.95 o 
  -2   8   5       18.38       15.94      2.60 o 
  -1   8   5       12.56       10.16      2.11 o 
   0   8   5      272.81      277.70      8.09 o 
   1   8   5       93.68      100.33      4.59 o 
   2   8   5      357.54      364.54      6.53 o 
   3   8   5      355.51      360.23      9.39 o 
   4   8   5       40.93       39.24      3.05 o 
   5   8   5        6.07        6.89      1.90 o 
   6   8   5       29.12       24.00      3.01 o 
   7   8   5       13.99       11.47      1.94 o 
   8   8   5       26.01       25.39      2.38 o 
  -3   9   5       25.27       27.18      3.54 o 
  -2   9   5      181.80      185.53      7.32 o 
  -1   9   5       61.98       67.53      4.41 o 
   0   9   5        4.33        6.16      2.02 o 
   1   9   5      310.90      311.18      8.95 o 
   2   9   5      665.17      668.47     10.16 o 
   3   9   5      124.26      126.49      3.84 o 
   4   9   5      105.14      102.92      4.97 o 
   5   9   5      392.62      375.59     10.06 o 
   6   9   5      244.64      248.19     13.26 o 
   7   9   5      139.31      141.07      4.57 o 
   8   9   5        8.96       12.96      2.91 o 
  -1  10   5        0.94        0.04      1.81 o 
   0  10   5       47.56       52.06      4.18 o 
   1  10   5      202.37      200.10      7.40 o 
   2  10   5       22.12       24.91      2.15 o 
   3  10   5        0.38       -0.50      1.85 o 
   4  10   5       23.16       29.43      3.27 o 
   5  10   5        5.18        3.33      1.95 o 
   6  10   5        1.08        0.72      1.36 o 
   7  10   5       17.95       21.52      2.37 o 
   0  11   5       87.96       98.66      5.71 o 
   1  11   5       52.42       54.33      4.30 o 
   2  11   5        0.22        1.54      1.36 o 
   3  11   5      167.24      183.18      5.20 o 
   4  11   5      189.41      190.79      7.68 o 
   5  11   5        3.41        3.05      2.17 o 
   6  11   5        6.49        3.63      2.49 o 
  -5 -10   6       14.40       22.63      3.38 o 
  -4 -10   6       52.04       57.08      4.32 o 
  -3 -10   6      130.21      123.55      6.63 o 
  -2 -10   6        1.12        0.23      2.28 o 
  -1 -10   6       10.34        5.57      2.48 o 
   0 -10   6       40.54       38.15      3.89 o 
  -6  -9   6        0.23        3.98      2.39 o 
  -5  -9   6       79.05       93.31      5.44 o 
  -4  -9   6      281.22      314.38      9.24 o 
  -3  -9   6       63.99       66.10      3.17 o 
  -2  -9   6        5.37        1.23      2.11 o 
  -1  -9   6      253.43      303.46      9.86 o 
   0  -9   6      120.53      131.92      6.35 o 
   1  -9   6        0.55       -0.60      1.68 o 
   2  -9   6       27.81       29.57      3.33 o 
  -7  -8   6       72.25       68.74      5.15 o 
  -6  -8   6       87.91       81.60      5.19 o 
  -5  -8   6      218.03      210.72      7.69 o 
  -4  -8   6      236.55      213.74      7.27 o 
  -3  -8   6       18.23       22.20      2.53 o 
  -2  -8   6      137.80      109.42      5.57 o 
  -1  -8   6       63.49       62.47      4.28 o 
   0  -8   6        1.60        1.27      1.63 o 
   1  -8   6        4.69        5.69      1.37 o 
   2  -8   6       42.13       49.97      2.80 o 
   3  -8   6       83.79       75.00      3.42 o 
  -7  -7   6       75.58       87.45      5.37 o 
  -6  -7   6        4.42        6.76      2.51 o 
  -5  -7   6      111.71      117.33      5.51 o 
  -4  -7   6      179.53      212.90      6.98 o 
  -3  -7   6      252.08      253.21      7.27 o 
  -2  -7   6       28.40       22.04      1.68 o 
  -1  -7   6        9.42       15.11      2.39 o 
   0  -7   6       42.86       45.28      2.21 o 
   1  -7   6        2.81        3.26      1.21 o 
   2  -7   6      257.10      258.18      6.48 o 
   3  -7   6        6.24        6.24      1.47 o 
   4  -7   6       54.49       56.39      3.11 o 
  -8  -6   6      111.57      109.48      6.25 o 
  -7  -6   6        8.06        8.66      2.62 o 
  -6  -6   6        3.83        3.38      2.04 o 
  -5  -6   6      117.83      118.29      5.37 o 
  -4  -6   6      384.25      395.53      9.86 o 
  -3  -6   6      199.02      195.84      6.02 o 
  -2  -6   6      320.63      316.18      7.56 o 
  -1  -6   6      216.68      206.90      3.26 o 
   0  -6   6        2.94        4.17      1.14 o 
   1  -6   6      314.57      308.22      5.73 o 
   2  -6   6       43.93       50.41      2.44 o 
   3  -6   6       33.19       32.36      2.10 o 
   4  -6   6      127.27      136.56      4.25 o 
   5  -6   6       41.98       46.80      3.24 o 
  -8  -5   6       30.25       26.82      3.67 o 
  -7  -5   6       26.87       31.43      3.54 o 
  -6  -5   6       28.18       25.96      2.95 o 
  -5  -5   6      293.85      309.61      8.68 o 
  -4  -5   6       58.84       54.01      3.43 o 
  -3  -5   6      131.54      129.51      4.79 o 
  -2  -5   6     1705.11     1814.17     28.40 o 
  -1  -5   6      895.58      908.06      8.99 o 
   0  -5   6        5.09       10.28      2.85 o 
   1  -5   6       80.27       83.00      2.56 o 
   2  -5   6       79.92       71.48      2.58 o 
   3  -5   6       42.89       39.93      2.23 o 
   4  -5   6       23.69       20.71      1.92 o 
   5  -5   6       37.43       32.50      2.36 o 
   6  -5   6        4.63        7.23      2.51 o 
  -8  -4   6       48.18       45.71      4.30 o 
  -7  -4   6       43.37       48.89      4.12 o 
  -6  -4   6      589.43      601.28     13.74 o 
  -5  -4   6      227.07      198.78      6.58 o 
  -4  -4   6        7.75        7.16      1.72 o 
  -3  -4   6      724.08      745.71     13.95 o 
  -2  -4   6     2232.20     2315.24     35.06 o 
  -1  -4   6      535.62      544.24      5.76 o 
   0  -4   6      317.18      295.62      3.66 o 
   1  -4   6      729.59      681.08      9.03 o 
   2  -4   6      671.88      638.48     19.15 o 
   3  -4   6       45.47       46.94      2.18 o 
   4  -4   6       91.94       91.40      3.18 o 
   5  -4   6       50.42       58.08      3.37 o 
   6  -4   6      112.33      119.29      5.80 o 
  -8  -3   6        0.81        1.08      2.17 o 
  -7  -3   6       36.60       34.12      3.51 o 
  -6  -3   6        4.11       -0.13      1.74 o 
  -5  -3   6        0.46        0.80      1.34 o 
  -4  -3   6      229.95      243.90      6.80 o 
  -3  -3   6      591.85      608.98     11.78 o 
  -2  -3   6       80.97       90.99      3.31 o 
  -1  -3   6      258.48      257.91      3.11 o 
   0  -3   6      118.31       94.47      1.70 o 
   1  -3   6       82.73       78.89      2.18 o 
   2  -3   6      374.41      363.02      5.80 o 
   3  -3   6      111.60      106.64      3.07 o 
   4  -3   6      305.84      300.43      5.74 o 
   5  -3   6        0.77       -0.27      0.96 o 
   6  -3   6       15.85       13.37      2.51 o 
   7  -3   6        1.60        1.57      1.95 o 
  -8  -2   6        1.24        0.61      2.19 o 
  -7  -2   6       12.64       13.14      2.69 o 
  -6  -2   6      218.68      205.76      7.16 o 
  -5  -2   6      159.63      156.75      5.71 o 
  -4  -2   6     1297.91     1311.38     22.30 o 
  -3  -2   6     2520.60     2598.35     39.28 o 
  -2  -2   6        3.21        5.95      1.14 o 
  -1  -2   6      185.49      161.96      2.10 o 
   0  -2   6     2762.23     2779.25     23.34 o 
   1  -2   6       86.35       79.14      2.62 o 
   2  -2   6       81.14       94.16      5.69 o 
   3  -2   6     1588.55     1498.95     23.30 o 
   4  -2   6     1765.74     1689.94     19.80 o 
   5  -2   6      286.36      282.49      8.00 o 
   6  -2   6       77.00       80.37      4.50 o 
   7  -2   6      135.50      129.19      6.07 o 
   8  -2   6       27.75       28.25      3.67 o 
  -8  -1   6       17.86       11.60      3.09 o 
  -7  -1   6       61.08       63.52      4.72 o 
  -6  -1   6      252.53      243.94      7.83 o 
  -5  -1   6      222.66      232.51      7.05 o 
  -4  -1   6      430.20      434.97      5.99 o 
  -3  -1   6       62.21       68.23      2.11 o 
  -2  -1   6      106.61      113.02      1.40 o 
  -1  -1   6      578.70      608.40      5.91 o 
   0  -1   6        0.93        0.86      0.49 o 
   1  -1   6     1030.89     1071.47     12.18 o 
   2  -1   6       14.55        9.58      0.91 o 
   3  -1   6        1.75        0.53      0.66 o 
   4  -1   6       15.08       13.37      1.82 o 
   5  -1   6       40.17       44.19      3.16 o 
   6  -1   6      271.21      266.02      8.03 o 
   7  -1   6        0.17        0.56      1.72 o 
   8  -1   6       71.64       80.56      5.17 o 
  -8   0   6       37.02       40.85      4.27 o 
  -7   0   6      106.12      102.23      5.57 o 
  -6   0   6       10.82       11.77      2.39 o 
  -5   0   6      103.26      104.36      2.85 o 
  -4   0   6     1285.48     1236.70     14.29 o 
  -3   0   6       64.46       57.96      1.71 o 
  -2   0   6        2.65       13.17      1.37 o 
  -1   0   6     2391.35     2374.11     20.05 o 
   0   0   6      798.00      821.77      7.60 o 
   1   0   6      545.95      530.57      5.32 o 
   2   0   6      139.84      121.13      5.91 o 
   3   0   6      501.58      513.95      7.26 o 
   4   0   6        1.46        0.59      0.49 o 
   5   0   6      893.75      892.30     16.79 o 
   6   0   6      731.42      715.68     14.87 o 
   7   0   6       13.18       13.56      2.44 o 
   8   0   6       66.95       72.68      4.97 o 
  -7   1   6       80.16       87.04      5.04 o 
  -6   1   6        0.22        1.12      1.61 o 
  -5   1   6      594.91      575.11      8.31 o 
  -4   1   6      938.86      978.21     11.97 o 
  -3   1   6       39.17       35.15      1.54 o 
  -2   1   6      312.13      297.83      4.42 o 
  -1   1   6     3376.50     3480.26     37.06 o 
   0   1   6     1827.92     1954.08     16.94 o 
   1   1   6      359.75      391.35      4.18 o 
   2   1   6     2965.54     3046.94     35.39 o 
   3   1   6      543.14      613.98      8.88 o 
   4   1   6       87.08       88.09      2.29 o 
   5   1   6      235.67      217.62      4.05 o 
   6   1   6      196.15      197.53      6.65 o 
   7   1   6       13.27       12.04      2.46 o 
   8   1   6       46.41       49.34      3.90 o 
   9   1   6        8.75        9.72      2.75 o 
  -7   2   6        1.44        1.41      1.95 o 
  -6   2   6       83.47       81.48      5.69 o 
  -5   2   6      344.05      350.13      8.28 o 
  -4   2   6      214.38      205.29      7.84 o 
  -3   2   6      104.77      115.12      2.81 o 
  -2   2   6      627.89      580.50      7.53 o 
  -1   2   6       70.68       67.40      1.82 o 
   0   2   6        7.80        8.83      0.58 o 
   1   2   6      853.40      858.32      8.03 o 
   2   2   6     1182.59     1228.01     19.54 o 
   3   2   6      750.77      813.05     14.42 o 
   4   2   6     1136.63     1134.36     19.50 o 
   5   2   6       73.98       65.14      2.28 o 
   6   2   6        8.76        8.12      1.21 o 
   7   2   6       72.03       68.18      4.23 o 
   8   2   6      105.47      102.57      5.33 o 
   9   2   6        0.18       -1.57      1.83 o 
  -6   3   6      599.47      615.15      9.65 o 
  -5   3   6      138.77      136.34      3.74 o 
  -4   3   6        6.53        5.95      1.11 o 
  -3   3   6     1169.25     1133.88     13.60 o 
  -2   3   6     1370.61     1270.33     14.62 o 
  -1   3   6        3.26        4.56      2.31 o 
   0   3   6      712.11      795.47      6.67 o 
   1   3   6     6170.93     6306.11     62.92 o 
   2   3   6     3146.16     3363.16     49.13 o 
   3   3   6      526.06      566.88     10.96 o 
   4   3   6      445.81      407.71      9.13 o 
   5   3   6      385.99      356.38      6.01 o 
   6   3   6        1.61        1.20      1.03 o 
   7   3   6       58.78       64.28      2.73 o 
   8   3   6       33.73       34.56      3.38 o 
   9   3   6        1.89        2.75      2.31 o 
  -6   4   6        9.40        8.02      2.26 o 
  -5   4   6        0.25       -0.94      0.94 o 
  -4   4   6       64.25       61.39      2.47 o 
  -3   4   6       83.56       87.25      2.71 o 
  -2   4   6        4.65        4.49      1.08 o 
  -1   4   6     1127.13     1111.55     13.15 o 
   0   4   6      226.54      198.14      3.74 o 
   1   4   6       57.35       72.50      1.72 o 
   2   4   6      139.78      123.10      4.09 o 
   3   4   6      679.30      766.02     13.96 o 
   4   4   6      509.47      474.79     10.18 o 
   5   4   6       49.65       55.85      3.49 o 
   6   4   6       28.92       24.30      1.82 o 
   7   4   6       54.44       59.88      2.72 o 
   8   4   6       21.90       22.45      3.40 o 
   9   4   6       17.98       18.60      3.02 o 
  -6   5   6       34.09       37.65      3.76 o 
  -5   5   6      127.59      133.84      3.97 o 
  -4   5   6      289.50      296.79      5.83 o 
  -3   5   6      308.72      295.09      5.54 o 
  -2   5   6       37.47       42.55      2.44 o 
  -1   5   6     2167.69     2149.41     23.64 o 
   0   5   6     1552.46     1511.79     17.28 o 
   1   5   6       25.16       12.82      1.12 o 
   2   5   6      858.15      846.99     15.29 o 
   3   5   6     2079.94     2014.90     31.62 o 
   4   5   6     1937.03     1904.72     30.44 o 
   5   5   6       49.07       43.92      3.18 o 
   6   5   6      648.82      601.75      9.23 o 
   7   5   6      516.81      499.51      8.44 o 
   8   5   6       58.82       57.95      2.92 o 
   9   5   6       13.06       17.37      3.07 o 
  -5   6   6       39.98       36.00      3.61 o 
  -4   6   6       11.90        8.70      1.55 o 
  -3   6   6        4.80        4.16      1.11 o 
  -2   6   6        9.52        9.35      1.28 o 
  -1   6   6      112.79      109.66      3.12 o 
   0   6   6      122.52      122.04      4.59 o 
   1   6   6       18.74       19.37      1.41 o 
   2   6   6       31.94       35.75      2.70 o 
   3   6   6      489.52      515.58     11.08 o 
   4   6   6      123.68      134.86      4.95 o 
   5   6   6        2.48        3.47      1.70 o 
   6   6   6      107.97      117.57      4.36 o 
   7   6   6        0.86        0.48      2.58 o 
   8   6   6       69.84       71.48      3.99 o 
   9   6   6        3.16        1.62      1.46 o 
  -4   7   6       70.77       70.89      4.65 o 
  -3   7   6      130.20      125.27      3.79 o 
  -2   7   6        0.61        1.12      0.94 o 
  -1   7   6       16.07       14.46      1.44 o 
   0   7   6      181.72      196.68      6.38 o 
   1   7   6      692.33      703.61      9.72 o 
   2   7   6      573.95      585.77      8.60 o 
   4   7   6      402.24      388.87      9.54 o 
   5   7   6      604.03      608.40     13.20 o 
   6   7   6       19.24       18.15      2.64 o 
   7   7   6       86.83       78.75      5.22 o 
   8   7   6       61.13       52.78      3.09 o 
   9   7   6      212.50      235.58      6.19 o 
  -4   8   6       98.17      109.31      5.97 o 
  -3   8   6        1.98       -1.43      1.81 o 
  -2   8   6        0.24        1.14      1.68 o 
  -1   8   6       88.93       77.14      4.48 o 
   0   8   6       34.92       27.47      2.78 o 
   1   8   6        4.40        4.68      1.83 o 
   2   8   6       35.55       32.47      2.01 o 
   3   8   6      372.58      341.41      9.21 o 
   4   8   6      468.98      442.35     10.84 o 
   5   8   6       35.58       37.21      3.16 o 
   6   8   6       58.19       56.67      3.98 o 
   7   8   6       15.96       13.89      1.93 o 
   8   8   6       25.21       29.69      2.57 o 
  -3   9   6        2.55        1.36      2.20 o 
  -2   9   6       28.45       30.00      3.43 o 
  -1   9   6      186.11      175.21      6.94 o 
   0   9   6       11.74       10.01      2.26 o 
   1   9   6       10.68       11.62      2.35 o 
   2   9   6      238.94      246.60      5.56 o 
   3   9   6      434.46      433.39     11.22 o 
   4   9   6       91.06       90.96      4.81 o 
   5   9   6       84.47       81.91      4.68 o 
   6   9   6      132.73      138.95      6.13 o 
   7   9   6      128.18      127.68      5.03 o 
   8   9   6       51.92       43.66      2.99 o 
  -1  10   6       29.04       27.87      3.47 o 
   0  10   6       22.87       24.20      3.13 o 
   1  10   6      185.04      193.80      5.15 o 
   2  10   6      363.67      339.23      7.01 o 
   3  10   6       47.66       47.86      2.75 o 
   4  10   6        0.62       -0.16      1.64 o 
   5  10   6       37.55       38.90      3.54 o 
   6  10   6       67.52       75.65      4.86 o 
   7  10   6       68.16       66.56      3.51 o 
   0  11   6        4.69        7.77      2.51 o 
   1  11   6       40.44       46.08      2.40 o 
   2  11   6        0.26        2.83      1.42 o 
   3  11   6       17.65       23.17      3.29 o 
   4  11   6       97.91      101.61      5.78 o 
   5  11   6        0.43       -0.99      1.92 o 
   6  11   6        8.59        4.44      3.26 o 
  -4 -10   7        1.82        2.78      2.58 o 
  -3 -10   7      196.02      196.76      8.55 o 
  -2 -10   7      104.66       93.35      6.22 o 
  -1 -10   7        1.85        4.27      2.51 o 
  -6  -9   7        2.54        5.08      2.48 o 
  -5  -9   7        2.46       -0.38      1.83 o 
  -4  -9   7       71.38       88.83      5.06 o 
  -3  -9   7      127.02      148.15      7.18 o 
  -2  -9   7        0.39       -1.77      2.06 o 
  -1  -9   7        4.27        7.77      2.60 o 
   0  -9   7      130.92      160.73      7.20 o 
   1  -9   7       13.27       12.11      2.78 o 
  -6  -8   7       31.52       34.77      3.74 o 
  -5  -8   7       58.58       55.60      4.21 o 
  -4  -8   7      271.66      270.24      8.34 o 
  -3  -8   7       11.16        6.86      1.54 o 
  -2  -8   7       21.95       15.49      2.80 o 
  -1  -8   7      278.90      272.96      9.04 o 
   0  -8   7      104.11       99.10      5.42 o 
   1  -8   7        1.12        0.04      1.77 o 
   2  -8   7       66.38       60.87      5.36 o 
   3  -8   7      100.69      103.15      5.00 o 
  -7  -7   7       40.81       37.05      4.07 o 
  -6  -7   7        1.71        3.65      2.01 o 
  -5  -7   7       17.50       16.41      2.77 o 
  -4  -7   7      161.50      159.11      6.15 o 
  -3  -7   7        1.00        0.60      1.46 o 
  -2  -7   7        0.45       -0.53      0.89 o 
  -1  -7   7        1.25       -0.36      1.43 o 
   0  -7   7        0.22       -1.45      1.27 o 
   1  -7   7        9.51       10.56      1.50 o 
   2  -7   7       77.43       87.09      3.32 o 
   3  -7   7       94.76       88.35      3.55 o 
   4  -7   7        9.00       10.32      1.88 o 
  -7  -6   7       92.62       97.25      5.75 o 
  -6  -6   7        0.32       -2.15      1.54 o 
  -5  -6   7       61.32       63.46      4.05 o 
  -4  -6   7      267.64      283.95      8.16 o 
  -3  -6   7      528.97      574.36     12.16 o 
  -2  -6   7      327.74      330.29      6.04 o 
  -1  -6   7       37.42       31.47      1.82 o 
   0  -6   7       23.61       27.16      5.19 o 
   1  -6   7      405.04      411.35      6.97 o 
   2  -6   7      465.54      469.49      7.93 o 
   3  -6   7        3.41        2.69      1.30 o 
   4  -6   7      106.08      110.98      3.97 o 
   5  -6   7      188.96      200.04      5.61 o 
  -8  -5   7      131.27      120.73      6.60 o 
  -7  -5   7        4.72       11.55      2.77 o 
  -6  -5   7       14.66       11.51      2.44 o 
  -5  -5   7      130.25      105.40      4.92 o 
  -4  -5   7       65.52       60.74      3.58 o 
  -3  -5   7       32.20       30.24      2.49 o 
  -2  -5   7      156.74      139.83      4.65 o 
  -1  -5   7      233.94      217.53      4.29 o 
   0  -5   7        1.49        0.19      0.68 o 
   1  -5   7       17.17       19.14      1.44 o 
   2  -5   7        8.22        6.30      1.14 o 
   3  -5   7        8.08        5.08      1.23 o 
   4  -5   7        6.44        7.15      1.43 o 
   5  -5   7       25.12       22.43      2.20 o 
   6  -5   7        0.54        1.03      2.15 o 
  -8  -4   7        3.43        5.10      2.75 o 
  -7  -4   7       30.51       32.13      3.56 o 
  -6  -4   7       23.85       28.29      3.16 o 
  -5  -4   7      561.70      579.71     12.93 o 
  -4  -4   7       87.22       90.34      4.30 o 
  -3  -4   7        3.05        1.12      1.17 o 
  -2  -4   7      758.30      720.23     13.12 o 
  -1  -4   7      133.63      135.12      3.03 o 
   0  -4   7       14.15       12.73      1.34 o 
   1  -4   7      253.25      238.21      4.44 o 
   2  -4   7      417.11      409.77      6.63 o 
   3  -4   7       85.65       87.87      2.95 o 
   4  -4   7       32.07       32.95      2.11 o 
   5  -4   7       62.84       58.85      2.86 o 
   6  -4   7       66.55       77.31      4.84 o 
  -8  -3   7       23.68       14.69      3.18 o 
  -7  -3   7        2.65       -0.92      1.95 o 
  -6  -3   7      553.46      550.96     13.07 o 
  -5  -3   7       12.77        9.04      2.10 o 
  -4  -3   7       46.49       40.24      3.15 o 
  -3  -3   7     1105.31     1063.70     18.47 o 
  -2  -3   7        5.55        0.94      1.08 o 
  -1  -3   7       28.76       22.61      0.85 o 
   0  -3   7        8.93       13.13      0.87 o 
   1  -3   7      435.21      415.97      4.61 o 
   2  -3   7       64.72       73.72      2.42 o 
   3  -3   7       97.01       98.82      3.00 o 
   4  -3   7      219.73      221.98      4.91 o 
   5  -3   7        3.34        5.56      2.66 o 
   6  -3   7        1.17        2.80      1.84 o 
   7  -3   7        0.14        0.05      1.92 o 
  -8  -2   7        2.31       -2.15      2.22 o 
  -7  -2   7       90.89       87.69      5.39 o 
  -6  -2   7        3.28        3.92      2.13 o 
  -5  -2   7       30.48       32.61      3.11 o 
  -4  -2   7      664.30      633.57     12.97 o 
  -3  -2   7      401.07      390.19      8.83 o 
  -2  -2   7      231.64      272.69      6.53 o 
  -1  -2   7     1141.85     1228.31     11.07 o 
   0  -2   7     1435.67     1354.21     12.13 o 
   1  -2   7      918.39      928.58      8.73 o 
   2  -2   7        1.17       -0.02      0.57 o 
   3  -2   7      736.86      696.38      9.55 o 
   4  -2   7     1745.99     1706.61     20.15 o 
   5  -2   7      305.78      318.63     31.78 o 
   6  -2   7        1.08        0.90      1.64 o 
   7  -2   7       15.34       19.63      2.95 o 
  -8  -1   7        6.84        8.51      2.77 o 
  -7  -1   7        7.69        5.93      2.58 o 
  -6  -1   7      421.31      428.26     11.29 o 
  -5  -1   7      754.49      743.43     15.38 o 
  -4  -1   7      318.11      310.50      8.11 o 
  -3  -1   7      583.58      589.48      7.28 o 
  -2  -1   7      321.01      334.36      4.38 o 
  -1  -1   7      229.07      231.51      2.88 o 
   0  -1   7      717.14      731.98      7.05 o 
   1  -1   7       15.65       23.82      1.02 o 
   2  -1   7      213.88      172.88      3.46 o 
   3  -1   7     1823.81     1837.53     20.75 o 
   4  -1   7      275.54      280.78      6.58 o 
   5  -1   7        2.20        5.35      1.79 o 
   6  -1   7       42.41       42.69      3.47 o 
   7  -1   7       24.38       24.58      3.20 o 
   8  -1   7        0.11       -0.54      2.15 o 
  -7   0   7       33.51       35.62      3.69 o 
  -6   0   7       11.43        9.43      2.46 o 
  -5   0   7       17.88       16.97      2.64 o 
  -4   0   7      127.62      126.37      3.43 o 
  -3   0   7       47.90       47.74      2.35 o 
  -2   0   7     1604.53     1737.00     18.54 o 
  -1   0   7      615.54      703.50      6.84 o 
   0   0   7      114.39      117.55      1.90 o 
   1   0   7      217.95      228.75      2.95 o 
   2   0   7     1359.28     1395.69     12.56 o 
   3   0   7        5.08       11.90      1.15 o 
   4   0   7       51.22       51.17      2.49 o 
   5   0   7       11.32        9.15      2.01 o 
   6   0   7      173.62      176.35      6.53 o 
   7   0   7       15.02       16.34      2.60 o 
   8   0   7       23.03       23.24      3.24 o 
  -7   1   7      323.12      333.02     10.20 o 
  -6   1   7        7.28        7.84      2.22 o 
  -5   1   7       55.23       59.23      2.41 o 
  -4   1   7     1181.41     1119.38     13.49 o 
  -3   1   7      255.49      235.97      4.09 o 
  -2   1   7       23.36       32.77      1.40 o 
  -1   1   7      451.71      461.92      4.13 o 
   0   1   7     1083.80     1095.03      9.98 o 
   1   1   7     3470.95     3621.13     30.18 o 
   2   1   7      860.81      884.76     10.93 o 
   3   1   7     1890.32     2001.94     22.16 o 
   4   1   7       63.29       47.09      3.04 o 
   5   1   7      493.33      460.99     10.55 o 
   6   1   7      865.57      887.74     17.43 o 
   7   1   7       18.20       15.69      2.64 o 
   8   1   7      137.21      129.71      6.24 o 
  -7   2   7       17.02       13.99      2.91 o 
  -6   2   7        2.34        2.42      1.97 o 
  -5   2   7      323.54      313.98      5.84 o 
  -4   2   7      136.69      140.40      3.44 o 
  -3   2   7      241.53      243.30      4.63 o 
  -2   2   7       33.59       30.36      1.44 o 
  -1   2   7      246.84      288.29      3.43 o 
   0   2   7      452.78      444.76      4.06 o 
   1   2   7        3.78        5.61      0.53 o 
   2   2   7      582.68      659.44     16.92 o 
   3   2   7       26.84       45.19      2.77 o 
   4   2   7        5.71        7.25      1.68 o 
   5   2   7      372.05      335.22      9.59 o 
   6   2   7      181.94      175.22      6.31 o 
   7   2   7      123.87      111.31      5.32 o 
   8   2   7        8.73        5.96      2.35 o 
   9   2   7        0.14        4.21      2.33 o 
  -6   3   7      225.04      229.32      5.39 o 
  -5   3   7      366.76      351.06     14.72 o 
  -4   3   7        0.46        0.29      0.86 o 
  -3   3   7      127.25      124.31      4.36 o 
  -2   3   7     1992.34     1976.60     21.65 o 
  -1   3   7      236.33      208.18      3.82 o 
   0   3   7      390.94      434.86      4.94 o 
   1   3   7     2176.58     2165.96     23.10 o 
   2   3   7     2281.15     2319.27     35.12 o 
   3   3   7       13.50        9.56      1.55 o 
   4   3   7      304.75      308.50      7.80 o 
   5   3   7      188.86      190.62      6.29 o 
   6   3   7      761.16      701.50      9.95 o 
   7   3   7       50.01       49.15      3.98 o 
   8   3   7       77.86       82.34      4.86 o 
   9   3   7       10.67       14.15      2.86 o 
  -6   4   7       21.73       28.45      2.20 o 
  -5   4   7        0.56        0.52      1.16 o 
  -4   4   7        0.41       -0.09      0.91 o 
  -3   4   7      463.56      460.31      7.20 o 
  -2   4   7      620.46      649.24      9.77 o 
  -1   4   7      736.75      771.78      9.96 o 
   0   4   7      369.38      398.18      6.01 o 
   1   4   7      261.48      233.31      5.63 o 
   2   4   7      114.98      145.45      4.65 o 
   3   4   7      446.55      477.63     10.05 o 
   4   4   7      101.34      105.31      4.36 o 
   5   4   7      446.33      439.99     10.39 o 
   6   4   7       97.15       89.00      3.09 o 
   7   4   7       20.08       15.54      1.71 o 
   8   4   7        0.34        0.00      1.97 o 
   9   4   7        1.18        2.13      2.31 o 
  -6   5   7        0.24        2.60      2.20 o 
  -5   5   7        7.99        6.83      1.46 o 
  -4   5   7       45.84       50.19      2.52 o 
  -3   5   7      524.74      514.69      8.07 o 
  -2   5   7       29.94       27.24      1.67 o 
  -1   5   7       11.68        9.68      1.17 o 
   0   5   7     1057.82     1019.98     12.62 o 
   1   5   7      289.88      271.17      6.04 o 
   2   5   7       79.65       90.41      3.78 o 
   3   5   7      291.88      300.26      7.56 o 
   4   5   7     2270.62     2311.82     36.33 o 
   5   5   7      324.91      323.84      8.59 o 
   6   5   7       39.90       38.44      2.28 o 
   7   5   7      246.55      226.91      7.64 o 
   8   5   7      116.45      118.24      3.97 o 
   9   5   7       83.37       84.83      5.24 o 
  -5   6   7      149.35      154.68      6.62 o 
  -4   6   7      213.84      211.79      5.08 o 
  -3   6   7        0.54        1.37      1.03 o 
  -2   6   7       24.43       19.05      1.58 o 
  -1   6   7      403.95      369.99      6.40 o 
   0   6   7      898.17      856.02     11.34 o 
   1   6   7       75.76       78.30      8.14 o 
   2   6   7        7.46       10.01      1.68 o 
   3   6   7     1584.39     1627.43     27.06 o 
   4   6   7      253.51      234.74      6.96 o 
   5   6   7      112.05      114.87      5.03 o 
   6   6   7       68.86       63.18      4.30 o 
   7   6   7      181.62      158.11     12.01 o 
   8   6   7        6.94        5.91      1.62 o 
   9   6   7        2.08        0.56      1.41 o 
  -4   7   7        0.94        0.69      1.99 o 
  -3   7   7        1.23        1.11      1.14 o 
  -2   7   7       28.88       30.85      4.22 o 
  -1   7   7       13.97       16.21      2.26 o 
   0   7   7        0.37       -0.04      1.19 o 
   1   7   7        7.13        9.28      1.30 o 
   2   7   7      428.52      438.38      7.20 o 
   3   7   7       57.01       62.74      3.69 o 
   4   7   7       33.92       29.91      2.71 o 
   5   7   7       44.15       48.73      3.58 o 
   6   7   7      147.22      147.37      6.17 o 
   7   7   7        3.90        4.03      1.50 o 
   8   7   7        1.09       -0.16      1.35 o 
   9   7   7       86.24       79.17      3.84 o 
  -3   8   7       65.62       66.59      4.61 o 
  -2   8   7       24.61       25.80      2.07 o 
  -1   8   7       92.46       84.28      4.61 o 
   0   8   7      185.22      171.47      6.35 o 
   1   8   7      283.45      275.49      5.81 o 
   2   8   7      101.85      101.39      3.79 o 
   3   8   7       42.81       43.56      3.38 o 
   4   8   7      200.20      201.45      6.91 o 
   5   8   7      540.29      504.87     12.11 o 
   6   8   7       23.90       23.75      3.02 o 
   7   8   7        1.43        0.58      1.49 o 
   8   8   7       19.75       24.39      3.54 o 
  -2   9   7        3.41        3.58      2.26 o 
  -1   9   7       38.39       42.84      3.78 o 
   0   9   7      133.56      135.25      5.98 o 
   1   9   7        5.78        4.21      1.73 o 
   2   9   7       17.08       17.30      1.95 o 
   3   9   7       10.67        9.51      2.22 o 
   4   9   7       49.31       50.75      3.80 o 
   5   9   7       13.16       14.48      2.53 o 
   6   9   7       30.30       30.42      3.27 o 
   7   9   7        0.70       -0.06      1.66 o 
   8   9   7       64.39       54.27      3.87 o 
  -1  10   7      165.20      164.87      7.34 o 
   0  10   7       31.58       26.59      3.29 o 
   1  10   7      121.99      123.23      4.20 o 
   2  10   7      279.27      280.70      6.38 o 
   3  10   7       93.62       93.84      5.44 o 
   4  10   7        0.49       -0.94      1.64 o 
   5  10   7       41.52       41.50      3.71 o 
   6  10   7       97.98      111.62      5.98 o 
   7  10   7      152.67      157.86      5.22 o 
   1  11   7       41.83       50.58      3.77 o 
   2  11   7       19.16       19.64      2.24 o 
   3  11   7        3.08        4.30      2.35 o 
   4  11   7        3.33        1.55      1.93 o 
   5  11   7       19.06       14.96      2.91 o 
   6  11   7        0.53       -1.46      1.79 o 
  -2 -10   8      164.06      189.30      8.70 o 
  -5  -9   8        6.67        6.22      2.58 o 
  -4  -9   8        0.16        0.51      1.47 o 
  -3  -9   8       63.46       58.58      4.88 o 
  -2  -9   8       42.23       26.43      3.69 o 
  -1  -9   8        1.11       -1.68      2.17 o 
   0  -9   8       32.66       33.87      3.78 o 
   1  -9   8       39.12       36.49      3.96 o 
  -6  -8   8       91.31       92.42      5.62 o 
  -5  -8   8       30.67       36.58      3.72 o 
  -4  -8   8       77.43       77.85      4.77 o 
  -3  -8   8       75.96       78.60      3.34 o 
  -2  -8   8       37.29       31.03      3.62 o 
  -1  -8   8       46.23       62.88      4.65 o 
   0  -8   8      248.42      264.94      9.11 o 
   1  -8   8       19.72       13.52      2.75 o 
   2  -8   8        4.64        3.96      2.26 o 
   3  -8   8       61.69       67.78      3.46 o 
  -7  -7   8       30.20       27.22      3.81 o 
  -6  -7   8       37.86       29.99      3.47 o 
  -5  -7   8       24.51       14.82      2.55 o 
  -4  -7   8      245.54      221.38      7.34 o 
  -3  -7   8        0.78        1.05      1.16 o 
  -2  -7   8        6.54       10.68      2.44 o 
  -1  -7   8       30.09       29.93      3.27 o 
   0  -7   8       24.30       23.10      3.04 o 
   1  -7   8        7.90       12.20      2.51 o 
   2  -7   8        2.58        1.95      1.24 o 
   3  -7   8      159.90      145.79      5.27 o 
   4  -7   8        0.95        2.85      1.62 o 
  -7  -6   8       86.39      107.92      6.04 o 
  -6  -6   8        3.50        5.13      2.22 o 
  -5  -6   8       13.82       13.19      2.44 o 
  -4  -6   8       53.96       67.39      3.94 o 
  -3  -6   8      514.31      486.82     10.81 o 
  -2  -6   8      162.99      176.68      5.25 o 
  -1  -6   8       86.48       96.68      4.94 o 
   0  -6   8       12.11       12.18      2.28 o 
   1  -6   8        2.49        1.64      1.08 o 
   2  -6   8      632.48      631.02     10.26 o 
   3  -6   8       39.50       33.78      2.26 o 
   4  -6   8        6.68        6.56      1.64 o 
   5  -6   8      111.39      122.55      4.53 o 
  -7  -5   8       69.24       66.86      4.90 o 
  -6  -5   8        0.22       -1.25      1.79 o 
  -5  -5   8      146.93      120.05      5.44 o 
  -4  -5   8      568.42      524.43     11.79 o 
  -3  -5   8       45.75       43.20      2.96 o 
  -2  -5   8      265.39      246.70      4.97 o 
  -1  -5   8      496.03      446.87      8.02 o 
   0  -5   8       18.07       19.19      1.34 o 
   1  -5   8      659.33      669.43      9.49 o 
   2  -5   8       56.45       54.16      2.50 o 
   3  -5   8        0.69       -1.56      1.04 o 
   4  -5   8       22.38       23.05      2.69 o 
   5  -5   8       81.95       86.57      3.62 o 
  -7  -4   8       16.38       13.45      2.95 o 
  -6  -4   8       24.57       25.21      3.24 o 
  -5  -4   8      272.39      267.42      8.18 o 
  -4  -4   8       59.46       54.73      3.54 o 
  -3  -4   8       97.37       91.35      4.01 o 
  -2  -4   8      102.47      102.15      3.00 o 
  -1  -4   8        7.12        4.73      0.95 o 
   0  -4   8       67.08       68.20      1.65 o 
   1  -4   8        9.66       12.27      1.18 o 
   2  -4   8      298.27      282.01      5.32 o 
   3  -4   8       33.68       32.25      2.02 o 
   4  -4   8        1.62       -0.46      1.13 o 
   5  -4   8       40.50       38.44      4.20 o 
   6  -4   8        0.60       -0.49      1.81 o 
  -8  -3   8        0.89       -1.34      2.60 o 
  -7  -3   8       44.37       39.20      3.94 o 
  -6  -3   8      382.63      378.38     10.66 o 
  -5  -3   8      799.27      796.14     16.32 o 
  -4  -3   8        8.20        7.90      1.86 o 
  -3  -3   8      266.36      247.76      6.78 o 
  -2  -3   8     1047.14     1004.21     17.25 o 
  -1  -3   8        3.10        3.98      1.03 o 
   0  -3   8        0.81        0.79      0.43 o 
   1  -3   8      448.03      419.14      6.42 o 
   2  -3   8      776.22      727.89     13.81 o 
   3  -3   8      295.85      296.23      5.60 o 
   4  -3   8      291.00      296.87      5.98 o 
   5  -3   8        8.09       10.06      1.59 o 
   6  -3   8       18.06       16.97      2.69 o 
   7  -3   8       46.80       50.90      4.43 o 
  -7  -2   8       44.38       39.87      4.07 o 
  -6  -2   8      327.74      299.39      9.21 o 
  -5  -2   8        1.06        2.20      1.86 o 
  -4  -2   8        0.23       -1.27      1.39 o 
  -3  -2   8      821.58      800.62     14.97 o 
  -2  -2   8        1.01        3.80      1.32 o 
  -1  -2   8       19.66       12.72      0.69 o 
   0  -2   8       10.37       19.87      0.96 o 
   1  -2   8      436.81      431.95      9.86 o 
   2  -2   8       46.34       47.55      1.94 o 
   3  -2   8       71.21       68.42      2.56 o 
   4  -2   8      440.52      434.36      7.34 o 
   5  -2   8       51.49       55.70      5.24 o 
   6  -2   8        0.52        2.26      1.74 o 
   7  -2   8        1.31        0.42      2.02 o 
  -7  -1   8       59.43       50.56      4.48 o 
  -6  -1   8      190.22      192.81      7.29 o 
  -5  -1   8      274.22      265.85      8.30 o 
  -4  -1   8      606.99      599.27     12.86 o 
  -3  -1   8      233.85      228.70      6.62 o 
  -2  -1   8      939.92      929.19     10.51 o 
  -1  -1   8     1100.89     1022.46      9.56 o 
   0  -1   8     2329.31     2276.86     19.59 o 
   1  -1   8      240.48      241.65      3.57 o 
   2  -1   8      134.61      144.71      2.26 o 
   3  -1   8     1588.49     1489.27     17.52 o 
   4  -1   8     1115.87     1145.74     19.29 o 
   5  -1   8      104.21      108.84      3.57 o 
   6  -1   8       10.80       11.39      2.26 o 
   7  -1   8      125.82      113.78      5.69 o 
   8  -1   8       67.38       81.92      5.46 o 
  -7   0   8        8.72        9.89      2.84 o 
  -6   0   8       62.12       56.16      4.39 o 
  -5   0   8       20.18       25.63      3.05 o 
  -4   0   8        1.21        1.39      1.64 o 
  -3   0   8      107.74      118.60      2.59 o 
  -2   0   8      120.12      126.25      2.21 o 
  -1   0   8      573.88      546.39      5.69 o 
   0   0   8      170.61      173.33      2.54 o 
   1   0   8      156.40      126.10      2.15 o 
   2   0   8       90.74       88.46      1.80 o 
   3   0   8      551.16      580.71      8.27 o 
   4   0   8       33.54       31.95      2.81 o 
   5   0   8      167.62      151.55      5.71 o 
   6   0   8       26.76       23.57      2.89 o 
   7   0   8        8.02        8.62      2.37 o 
   8   0   8        7.67        9.83      2.69 o 
  -7   1   8      165.52      169.44      7.36 o 
  -6   1   8       70.16       71.51      4.52 o 
  -5   1   8       83.18       78.18      4.56 o 
  -4   1   8        5.11        5.71      1.04 o 
  -3   1   8      541.52      500.45      7.00 o 
  -2   1   8      481.41      489.26      6.63 o 
  -1   1   8      541.67      515.53      4.60 o 
   0   1   8      378.14      404.22      4.53 o 
   1   1   8     1264.32     1305.98     11.91 o 
   2   1   8     2706.99     2683.77     34.66 o 
   3   1   8      436.28      415.38      6.46 o 
   4   1   8        8.03       11.53      1.90 o 
   5   1   8      371.91      354.83      9.14 o 
   6   1   8      556.89      531.61     12.35 o 
   7   1   8       41.69       36.49      3.51 o 
   8   1   8        5.05        7.63      2.58 o 
  -7   2   8      167.73      190.18      7.81 o 
  -6   2   8        0.76        4.46      2.17 o 
  -5   2   8       24.50       30.11      3.00 o 
  -4   2   8      698.63      695.46     11.59 o 
  -3   2   8       65.56       74.35      2.40 o 
  -2   2   8       35.16       26.16      1.40 o 
  -1   2   8      164.45      172.05      3.83 o 
   0   2   8     1665.86     1804.72     15.87 o 
   1   2   8      774.67      861.31      8.38 o 
   2   2   8      378.18      369.99      4.49 o 
   3   2   8       48.50       49.89      2.98 o 
   4   2   8        2.18        0.67      1.39 o 
   5   2   8      280.41      271.91      7.80 o 
   6   2   8       38.22       39.00      3.43 o 
   7   2   8       59.01       61.64      4.30 o 
   8   2   8       21.94       20.48      3.04 o 
  -6   3   8       15.24       13.25      2.62 o 
  -5   3   8      282.93      281.89      5.75 o 
  -4   3   8      106.18      101.47      3.12 o 
  -3   3   8       87.63       86.02      2.70 o 
  -2   3   8       16.51       11.95      1.17 o 
  -1   3   8      310.12      288.50      7.66 o 
   0   3   8        8.99       13.98      1.22 o 
   1   3   8      178.81      173.37      3.46 o 
   2   3   8     1208.62     1244.63     20.53 o 
   3   3   8      282.11      285.76      7.20 o 
   4   3   8      348.67      332.42      8.47 o 
   5   3   8      200.01      183.46      6.33 o 
   6   3   8      154.01      158.14      5.74 o 
   7   3   8      239.16      225.03      7.72 o 
   8   3   8       57.40       58.56      4.37 o 
   9   3   8        6.11        3.94      2.48 o 
  -6   4   8      137.47      138.14      6.26 o 
  -5   4   8      175.06      183.48      5.27 o 
  -4   4   8       27.14       26.27      1.89 o 
  -3   4   8      280.39      266.99      7.06 o 
  -2   4   8     1250.56     1267.32     15.51 o 
  -1   4   8      788.47      788.27     12.18 o 
   0   4   8      142.15      170.80      2.93 o 
   1   4   8      644.22      638.07     18.26 o 
   2   4   8     1228.69     1200.84     20.29 o 
   3   4   8      292.94      282.40      7.33 o 
   4   4   8      256.64      264.28      7.33 o 
   5   4   8      727.12      668.64     14.06 o 
   6   4   8      269.55      251.07      5.40 o 
   7   4   8       22.68       24.72      1.97 o 
   8   4   8       21.60       25.92      3.29 o 
   9   4   8        0.29       -0.16      2.20 o 
  -5   5   8       24.16       29.96      2.24 o 
  -4   5   8       63.94       64.62      4.42 o 
  -3   5   8       56.09       58.71      3.56 o 
  -2   5   8      610.75      560.07      8.46 o 
  -1   5   8      422.35      422.07      6.83 o 
   0   5   8       79.14       89.68      1.94 o 
   1   5   8      785.90      820.24      8.65 o 
   2   5   8        5.08        5.98      1.43 o 
   4   5   8      219.21      229.52      6.95 o 
   5   5   8      402.44      389.65      9.86 o 
   6   5   8        9.71       11.37      2.40 o 
   7   5   8        2.25        3.90      1.38 o 
   8   5   8       30.21       25.93      3.55 o 
   9   5   8       26.36       30.25      3.71 o 
  -5   6   8       68.43       72.00      4.72 o 
  -4   6   8       37.92       44.28      3.01 o 
  -3   6   8      184.17      179.51      8.36 o 
  -2   6   8        2.14        2.91      1.02 o 
  -1   6   8      588.60      560.84     11.90 o 
   0   6   8     1382.89     1380.51     16.72 o 
   1   6   8      535.29      529.64      7.97 o 
   2   6   8      421.13      440.25     10.24 o 
   3   6   8      788.81      784.72     15.42 o 
   4   6   8     1389.04     1334.73     23.40 o 
   5   6   8       44.53       47.32      3.60 o 
   6   6   8       21.06       18.78      2.80 o 
   7   6   8      259.22      247.86      9.61 o 
   8   6   8      198.61      192.16      5.35 o 
   9   6   8       33.16       33.92      4.05 o 
  -4   7   8        6.79        7.14      1.81 o 
  -3   7   8       31.91       24.30      2.37 o 
  -2   7   8        3.30        3.39      1.15 o 
  -1   7   8        2.15        3.51      1.55 o 
   0   7   8        3.11        4.21      1.57 o 
   1   7   8        3.26        4.70      1.18 o 
   2   7   8       79.06       73.72      4.06 o 
   3   7   8     1329.50     1321.23     23.59 o 
   4   7   8       26.52       28.16      2.82 o 
   5   7   8      523.55      509.67     12.07 o 
   6   7   8        2.55        1.34      1.90 o 
   7   7   8       66.72       66.22      3.25 o 
   8   7   8        1.47        0.73      1.47 o 
  -3   8   8       61.20       54.33      2.92 o 
  -2   8   8       67.71       64.38      3.90 o 
  -1   8   8       95.60       98.23      5.12 o 
   0   8   8      129.71      129.95      5.57 o 
   1   8   8      182.09      182.43      4.69 o 
   2   8   8     1251.41     1281.49     16.17 o 
   3   8   8      539.38      557.74     12.98 o 
   4   8   8       69.26       69.97      4.18 o 
   5   8   8      194.85      207.14      7.38 o 
   6   8   8      448.68      444.97     11.78 o 
   7   8   8       21.43       20.62      3.01 o 
   8   8   8       31.17       31.35      2.72 o 
  -2   9   8        4.70        5.30      2.35 o 
  -1   9   8       11.46       10.59      2.49 o 
   0   9   8      101.02       95.52      5.28 o 
   1   9   8      291.81      268.97      6.13 o 
   2   9   8       35.12       33.79      2.37 o 
   3   9   8       22.56       26.70      3.04 o 
   4   9   8        2.29        5.10      1.92 o 
   5   9   8      207.53      199.38      7.40 o 
   6   9   8        4.15        4.19      2.17 o 
   7   9   8        0.65       -0.55      1.50 o 
   8   9   8       19.48       23.91      2.61 o 
  -1  10   8       43.95       54.31      4.52 o 
   0  10   8       17.20       12.04      2.73 o 
   1  10   8       20.18       20.88      2.15 o 
   2  10   8       68.76       78.74      3.52 o 
   3  10   8       17.21       21.29      3.09 o 
   4  10   8        1.95        1.12      1.86 o 
   5  10   8        7.83        5.80      2.13 o 
   6  10   8       82.73       86.57      5.31 o 
   7  10   8       52.67       62.26      6.25 o 
   1  11   8       27.26       28.22      2.56 o 
   2  11   8       72.81       75.28      3.69 o 
   3  11   8       25.93       28.36      3.63 o 
   4  11   8        3.93        3.49      2.13 o 
   5  11   8       29.94       29.10      3.67 o 
   6  11   8       34.40       38.05      4.07 o 
  -4  -9   9        8.74       14.13      3.33 o 
  -3  -9   9       12.10        5.44      2.67 o 
  -2  -9   9       70.92       65.80      5.44 o 
  -1  -9   9        7.92        5.67      2.73 o 
   0  -9   9        2.86        0.47      2.13 o 
  -5  -8   9        4.26        3.61      2.37 o 
  -4  -8   9        0.31       -1.50      1.77 o 
  -3  -8   9       29.61       45.33      4.36 o 
  -2  -8   9        0.21        0.98      2.24 o 
  -1  -8   9       10.24       11.37      2.78 o 
   0  -8   9       84.34      109.67      6.04 o 
   1  -8   9      108.18      124.90      6.51 o 
   2  -8   9        5.76        7.21      2.46 o 
  -6  -7   9       70.16       69.23      5.03 o 
  -5  -7   9       52.16       62.77      4.32 o 
  -4  -7   9      161.95      165.59      6.44 o 
  -3  -7   9      115.62      101.30      6.00 o 
  -2  -7   9       74.90       79.90      5.08 o 
  -1  -7   9       64.96       50.40      4.12 o 
   0  -7   9      271.98      257.69      8.81 o 
   1  -7   9        2.26        1.27      2.04 o 
   2  -7   9        1.39        0.67      2.01 o 
   3  -7   9       81.63       95.44      3.88 o 
  -7  -6   9       37.21       37.99      4.19 o 
  -6  -6   9       15.71       14.37      3.04 o 
  -5  -6   9        0.43       -2.39      1.63 o 
  -4  -6   9      136.35      119.02      5.23 o 
  -3  -6   9        1.36        2.86      1.20 o 
  -2  -6   9      118.82      115.81      3.69 o 
  -1  -6   9       60.02       67.12      4.48 o 
   0  -6   9        1.13       -0.45      1.39 o 
   1  -6   9        3.07        3.18      1.95 o 
   2  -6   9       10.95        7.77      2.12 o 
   3  -6   9      160.21      161.61      4.65 o 
   4  -6   9        0.42       -0.06      1.29 o 
  -7  -5   9      163.74      171.52      7.56 o 
  -6  -5   9        3.24        3.85      2.15 o 
  -5  -5   9       30.29       30.87      3.20 o 
  -4  -5   9      166.25      175.19      6.38 o 
  -3  -5   9      340.27      336.75      8.59 o 
  -2  -5   9       62.11       63.16      2.63 o 
  -1  -5   9      359.16      370.23      6.32 o 
   0  -5   9      320.38      286.45      8.48 o 
   1  -5   9       29.11       30.84      1.93 o 
   2  -5   9      489.90      488.55      8.28 o 
   3  -5   9        0.76       -0.42      1.12 o 
   4  -5   9       17.25       12.09      1.73 o 
   5  -5   9      141.69      153.38      4.85 o 
  -7  -4   9        1.40        1.72      2.46 o 
  -6  -4   9       34.46       31.77      3.61 o 
  -5  -4   9       28.77       22.85      2.87 o 
  -4  -4   9      270.12      251.04      7.65 o 
  -3  -4   9        8.62       14.12      2.04 o 
  -2  -4   9        7.83        4.36      1.18 o 
  -1  -4   9      175.72      183.19      4.02 o 
   0  -4   9       88.08       94.96      4.48 o 
   1  -4   9      327.55      321.02      5.59 o 
   2  -4   9        1.31        1.49      0.98 o 
   3  -4   9        1.26        1.52      1.05 o 
   4  -4   9        1.79        2.08      1.17 o 
   5  -4   9        5.79        8.92      1.64 o 
   6  -4   9        1.40       -1.03      2.06 o 
  -7  -3   9        1.83        0.43      2.42 o 
  -6  -3   9       50.12       53.48      4.18 o 
  -5  -3   9      893.76      896.97     18.05 o 
  -4  -3   9       41.53       48.42      3.65 o 
  -3  -3   9       41.91       44.75      3.24 o 
  -2  -3   9      911.44      896.05     11.73 o 
  -1  -3   9      334.74      332.08     11.53 o 
   0  -3   9       60.95       62.82      1.57 o 
   1  -3   9      218.81      208.62      4.10 o 
   2  -3   9     1161.32     1119.71     14.00 o 
   3  -3   9      645.87      633.31      9.42 o 
   4  -3   9      126.08      128.19      3.89 o 
   5  -3   9       72.18       65.42      3.03 o 
   6  -3   9        0.21       -0.23      1.63 o 
  -7  -2   9       13.91       10.34      3.05 o 
  -6  -2   9      640.52      601.23     14.43 o 
  -5  -2   9      169.39      161.99      6.53 o 
  -4  -2   9       77.02       73.50      4.14 o 
  -3  -2   9       94.34       98.11      4.47 o 
  -2  -2   9      313.19      291.00      6.36 o 
  -1  -2   9       58.57       54.32      4.27 o 
   0  -2   9       44.99       43.78      1.34 o 
   1  -2   9      402.64      407.20      4.73 o 
   2  -2   9      312.83      330.34      5.76 o 
   3  -2   9        1.25        1.51      0.99 o 
   4  -2   9       70.95       70.14      6.14 o 
   5  -2   9        5.30        5.27      1.40 o 
   6  -2   9        0.84       -0.16      1.74 o 
   7  -2   9        0.47       -0.70      1.75 o 
  -7  -1   9      106.08      105.14      5.93 o 
  -6  -1   9       72.00       70.75      4.79 o 
  -5  -1   9        3.01        2.15      2.06 o 
  -4  -1   9       22.90       20.50      2.57 o 
  -3  -1   9       23.76       19.25      2.24 o 
  -2  -1   9       12.48       17.12      2.40 o 
  -1  -1   9       92.95       98.13      1.89 o 
   0  -1   9      436.72      442.35      4.98 o 
   1  -1   9      549.66      523.77      8.09 o 
   2  -1   9       25.53       34.52      1.20 o 
   3  -1   9      121.79      118.62      3.30 o 
   4  -1   9      434.45      429.54      7.33 o 
   5  -1   9       46.18       45.03      3.54 o 
   6  -1   9        8.32        5.48      2.08 o 
   7  -1   9       60.35       54.30      4.23 o 
  -7   0   9       18.83       21.54      3.34 o 
  -6   0   9       78.67       88.70      5.13 o 
  -5   0   9       94.10      102.28      5.15 o 
  -4   0   9       96.85       91.94      4.57 o 
  -3   0   9      279.20      265.86      7.33 o 
  -2   0   9        3.21        2.74      0.53 o 
  -1   0   9      744.96      765.97     10.56 o 
   0   0   9     1788.25     1823.47     16.13 o 
   1   0   9       10.56       18.18      0.96 o 
   2   0   9       39.17       48.57      1.44 o 
   3   0   9      459.89      477.10      7.36 o 
   4   0   9      266.64      265.58      5.35 o 
   5   0   9        3.40        2.66      1.93 o 
   6   0   9        0.22       -0.89      1.86 o 
   7   0   9       85.53       87.06      5.12 o 
   8   0   9       37.26       48.26      4.23 o 
  -7   1   9       14.35        8.84      2.71 o 
  -6   1   9       96.22       87.06      5.06 o 
  -5   1   9        0.76       -0.20      1.59 o 
  -4   1   9       59.14       62.34      4.09 o 
  -3   1   9       25.94       24.74      1.47 o 
  -2   1   9      526.64      532.33      4.93 o 
  -1   1   9     1113.83     1099.45     11.15 o 
   0   1   9      164.42      167.77      2.61 o 
   1   1   9       35.42       44.33      1.37 o 
   2   1   9      822.97      836.33      8.44 o 
   3   1   9      132.41      112.79      3.11 o 
   4   1   9       20.13       16.29      1.50 o 
   5   1   9        1.34        0.20      1.66 o 
   6   1   9      205.99      195.50      7.07 o 
   7   1   9       69.65       74.74      4.77 o 
   8   1   9        1.04        2.84      2.22 o 
  -6   2   9       91.25       96.46      5.35 o 
  -5   2   9       34.58       36.93      3.43 o 
  -4   2   9      253.63      237.17      4.79 o 
  -3   2   9      408.77      391.04      6.21 o 
  -2   2   9      135.09      132.28      4.57 o 
  -1   2   9      723.21      700.89      6.12 o 
   0   2   9      825.83      801.39      7.99 o 
   1   2   9     2742.27     2905.78     24.88 o 
   2   2   9      339.08      295.45      3.96 o 
   3   2   9      344.13      316.68      5.49 o 
   4   2   9       10.30       11.30      2.02 o 
   5   2   9      109.80       99.25      4.85 o 
   6   2   9      291.87      290.34      8.74 o 
   7   2   9       81.50       68.58      4.59 o 
   8   2   9       18.07       18.71      3.09 o 
  -6   3   9       51.80       57.33      4.50 o 
  -5   3   9        2.65        3.58      1.75 o 
  -4   3   9      355.92      356.45      6.36 o 
  -3   3   9       16.36       17.17      1.48 o 
  -2   3   9      623.47      634.31      8.75 o 
  -1   3   9      137.11      172.19      2.93 o 
   0   3   9      324.30      337.61      3.58 o 
   1   3   9      128.15      132.22      2.36 o 
   2   3   9       99.85      106.90      2.78 o 
   3   3   9       49.70       56.56      3.25 o 
   4   3   9       20.90       22.95      2.51 o 
   5   3   9       52.33       47.79      3.67 o 
   6   3   9      514.06      474.35     11.71 o 
   7   3   9        0.69       -0.87      1.93 o 
   8   3   9       18.71       24.18      3.42 o 
  -6   4   9        1.49        1.88      2.10 o 
  -5   4   9      261.44      287.14     12.22 o 
  -4   4   9      211.04      196.52      4.65 o 
  -3   4   9        2.91        2.18      0.97 o 
  -2   4   9      146.86      131.53      5.08 o 
  -1   4   9      842.09      814.69     10.72 o 
   0   4   9      132.47      136.26      3.16 o 
   1   4   9      258.69      243.04      4.58 o 
   2   4   9     1440.50     1458.27     24.08 o 
   3   4   9     1348.03     1428.50     24.01 o 
   4   4   9     1425.92     1407.18     24.19 o 
   5   4   9        0.64        2.31      1.90 o 
   6   4   9      318.77      306.01      9.12 o 
   7   4   9      157.29      171.40      6.89 o 
   8   4   9      123.75      124.63      6.22 o 
   9   4   9       18.34       17.69      3.27 o 
  -5   5   9       54.02       56.36      2.90 o 
  -4   5   9       41.93       35.21      3.96 o 
  -3   5   9        3.85        5.39      1.25 o 
  -2   5   9      441.36      424.44      7.17 o 
  -1   5   9       89.09       87.40      4.56 o 
   0   5   9      133.25      125.85      2.76 o 
   1   5   9      574.98      575.01      9.16 o 
   2   5   9      750.77      797.47     15.31 o 
   3   5   9        1.70        0.83      1.14 o 
   4   5   9      241.01      234.65      7.07 o 
   5   5   9      189.33      176.56      6.47 o 
   6   5   9       19.33       18.36      2.80 o 
   7   5   9        2.14        1.15      1.20 o 
   8   5   9        3.69        2.22      2.33 o 
   9   5   9        5.72        5.19      2.77 o 
  -4   6   9        0.60        1.88      1.69 o 
  -3   6   9        8.33       11.28      1.59 o 
  -2   6   9      112.77      106.69      4.72 o 
  -1   6   9        4.23        6.17      1.24 o 
   0   6   9      383.11      395.10      9.01 o 
   1   6   9      931.61      947.05     12.31 o 
   3   6   9       17.38       20.59      2.33 o 
   4   6   9      113.98      123.19      5.35 o 
   5   6   9       55.68       51.44      3.83 o 
   6   6   9        4.85        5.44      2.22 o 
   7   6   9      138.52      125.81      4.23 o 
   8   6   9      132.22      114.41      4.20 o 
  -4   7   9       22.12       20.96      2.82 o 
  -3   7   9       25.13       23.34      2.12 o 
  -2   7   9        0.60        0.35      1.04 o 
  -1   7   9       64.19       63.38      3.57 o 
   0   7   9      286.67      282.14      4.77 o 
   1   7   9       13.61       10.87      2.11 o 
   2   7   9        3.16        3.87      1.66 o 
   3   7   9      158.36      165.30      6.27 o 
   4   7   9      165.22      158.59      6.15 o 
   5   7   9      263.74      249.34      8.01 o 
   6   7   9       60.88       57.73      4.23 o 
   7   7   9       74.48       76.77      5.08 o 
   8   7   9       59.50       52.49      3.15 o 
  -3   8   9        1.92        3.37      1.56 o 
  -2   8   9       22.94       23.58      2.53 o 
  -1   8   9       84.52       86.75      3.39 o 
   0   8   9       48.72       47.94      2.54 o 
   1   8   9       13.69       13.38      1.71 o 
   2   8   9       16.98       25.79      2.06 o 
   3   8   9      503.46      500.70     12.27 o 
   4   8   9       36.88       37.43      3.34 o 
   5   8   9        2.55       -0.14      1.61 o 
   6   8   9      114.32      121.61      5.98 o 
   7   8   9      177.98      166.32      7.32 o 
   8   8   9        2.56        2.04      1.65 o 
  -2   9   9      101.47      106.07      5.86 o 
  -1   9   9       87.77       85.38      5.13 o 
   0   9   9      124.14      114.59      3.28 o 
   1   9   9      209.88      206.30      5.38 o 
   2   9   9      175.35      173.60      7.20 o 
   3   9   9       21.56       24.62      3.00 o 
   4   9   9       30.64       25.45      3.00 o 
   5   9   9      269.56      268.12      8.88 o 
   6   9   9      186.51      187.07      7.54 o 
   7   9   9        0.23       -2.22      1.93 o 
   0  10   9        1.66        1.29      1.14 o 
   1  10   9        1.88        2.55      1.44 o 
   2  10   9        1.48        2.09      1.36 o 
   3  10   9        2.33        0.43      1.77 o 
   4  10   9        1.56        3.56      1.95 o 
   5  10   9       15.75       19.03      3.09 o 
   6  10   9        3.23        2.55      2.13 o 
   7  10   9        0.53        1.46      2.30 o 
   1  11   9       13.74       13.45      2.10 o 
   2  11   9       32.92       34.28      2.76 o 
   3  11   9       96.97      109.09      6.20 o 
   4  11   9       50.05       51.12      4.63 o 
   5  11   9       45.10       47.90      4.34 o 
  -3  -9  10        0.19        1.64      2.35 o 
  -2  -9  10       95.09       98.06      6.29 o 
  -1  -9  10       33.79       31.18      4.01 o 
  -5  -8  10        5.01       -0.20      2.15 o 
  -4  -8  10       44.21       43.60      2.90 o 
  -3  -8  10       10.53        9.22      2.84 o 
  -2  -8  10       38.42       35.80      4.14 o 
  -1  -8  10       14.18       12.69      2.98 o 
   0  -8  10        1.60        2.10      2.24 o 
   1  -8  10       54.13       47.84      4.43 o 
  -6  -7  10       26.27       29.61      3.81 o 
  -5  -7  10       23.04       31.39      3.51 o 
  -4  -7  10       61.85       77.36      4.75 o 
  -3  -7  10      166.95      179.73      4.92 o 
  -2  -7  10        0.34       -0.65      1.81 o 
  -1  -7  10        0.19        0.09      1.95 o 
   0  -7  10      190.89      211.58      8.28 o 
   1  -7  10      163.19      154.42      6.98 o 
   2  -7  10       14.22       15.25      3.05 o 
   3  -7  10       40.55       41.81      4.19 o 
  -6  -6  10       39.36       28.07      3.58 o 
  -5  -6  10       19.22       14.35      2.71 o 
  -4  -6  10      137.68      128.14      5.71 o 
  -3  -6  10       52.25       44.00      2.62 o 
  -2  -6  10        8.74       12.53      3.21 o 
  -1  -6  10       91.12       90.06      5.08 o 
   0  -6  10      164.53      154.99      6.60 o 
   1  -6  10        0.69        0.33      1.93 o 
   2  -6  10        0.76       -0.14      1.83 o 
   3  -6  10       71.21       77.94      3.42 o 
   4  -6  10       33.72       26.63      4.35 o 
  -7  -5  10       90.94       97.70      6.20 o 
  -6  -5  10       50.21       61.36      4.65 o 
  -5  -5  10        3.74        4.17      2.17 o 
  -4  -5  10       57.07       60.75      3.94 o 
  -3  -5  10       26.85       29.41      2.08 o 
  -2  -5  10        0.49        0.54      1.69 o 
  -1  -5  10      116.05      138.12      5.98 o 
   0  -5  10      242.23      252.59      8.17 o 
   1  -5  10       17.95       19.19      2.69 o 
   2  -5  10       26.16       34.30      4.23 o 
   3  -5  10      112.15      117.84      3.90 o 
   4  -5  10        3.27        2.50      1.32 o 
   5  -5  10       34.40       41.04      2.85 o 
  -7  -4  10      180.46      171.92      7.83 o 
  -6  -4  10        0.17       -0.72      2.04 o 
  -5  -4  10        1.84        0.89      2.02 o 
  -4  -4  10      188.04      165.11      6.33 o 
  -3  -4  10       20.93       19.52      2.40 o 
  -2  -4  10       37.15       37.46      2.16 o 
  -1  -4  10       28.69       25.13      1.72 o 
   0  -4  10       36.30       31.14      3.00 o 
   1  -4  10      159.87      157.30      4.89 o 
   2  -4  10      183.68      183.22      4.39 o 
   3  -4  10       21.07       19.68      1.81 o 
   4  -4  10        1.41        0.27      1.09 o 
   5  -4  10       45.61       49.57      2.89 o 
   6  -4  10        9.85       13.05      4.32 o 
  -7  -3  10        0.14        3.80      2.67 o 
  -6  -3  10       11.66        7.95      2.64 o 
  -5  -3  10      145.36      152.43      6.35 o 
  -4  -3  10      143.43      152.18      5.91 o 
  -3  -3  10      164.16      163.33      5.73 o 
  -2  -3  10        9.36        7.95      1.35 o 
  -1  -3  10      211.95      213.70      4.46 o 
   0  -3  10      131.27      124.06      3.08 o 
   1  -3  10       50.10       59.48      3.01 o 
   2  -3  10      381.19      350.22      6.16 o 
   3  -3  10      200.37      184.78      4.48 o 
   4  -3  10       26.06       26.68      2.03 o 
   5  -3  10       46.03       49.87      7.41 o 
   6  -3  10        4.64        5.08      1.60 o 
  -7  -2  10       36.15       26.14      3.80 o 
  -6  -2  10       67.96       64.26      4.72 o 
  -5  -2  10      739.52      722.65     15.88 o 
  -4  -2  10        3.10        3.70      2.08 o 
  -3  -2  10        3.04        4.28      1.72 o 
  -2  -2  10      858.85      821.62     11.03 o 
  -1  -2  10      599.10      589.90      8.41 o 
   0  -2  10        3.50        3.89      1.19 o 
   1  -2  10      728.63      715.40      9.74 o 
   2  -2  10     1356.17     1357.91     16.38 o 
   3  -2  10      178.05      178.05      5.21 o 
   4  -2  10       36.54       31.33      2.06 o 
   5  -2  10       18.58       17.73      1.88 o 
   6  -2  10        4.27        6.52      2.22 o 
   7  -2  10       35.94       49.63      4.37 o 
  -7  -1  10        0.45        0.83      2.28 o 
  -6  -1  10      183.21      201.48      7.96 o 
  -5  -1  10       21.37       15.16      2.80 o 
  -4  -1  10      176.84      180.44      6.56 o 
  -3  -1  10      224.58      213.26      6.69 o 
  -2  -1  10        1.33        0.76      1.31 o 
  -1  -1  10      311.32      308.72      5.29 o 
   0  -1  10       23.71       23.96      1.77 o 
   1  -1  10     1313.68     1284.70     12.05 o 
   2  -1  10      127.68      117.93      5.98 o 
   3  -1  10       47.65       47.17      2.29 o 
   4  -1  10       11.30       13.63      1.62 o 
   5  -1  10        0.68       -0.46      1.64 o 
   6  -1  10        0.71       -0.99      1.57 o 
   7  -1  10       11.46       15.11      2.86 o 
  -7   0  10       69.51       67.87      5.03 o 
  -6   0  10        8.60       11.53      2.77 o 
  -5   0  10       20.52       15.83      2.73 o 
  -4   0  10      235.06      210.50      7.09 o 
  -3   0  10      431.44      442.21     10.42 o 
  -2   0  10       74.39       78.20      2.53 o 
  -1   0  10      194.94      205.79      3.03 o 
   0   0  10     2138.94     2101.87     18.54 o 
   1   0  10     2016.87     1988.23     17.71 o 
   2   0  10        1.75        0.62      0.65 o 
   3   0  10       88.78       75.06      2.75 o 
   4   0  10      728.88      716.07     20.85 o 
   5   0  10      217.17      224.20      5.30 o 
   6   0  10        0.58        5.17      2.11 o 
   7   0  10       73.72       68.92      4.72 o 
   8   0  10      136.39      142.26      6.83 o 
  -6   1  10       11.28       13.18      2.84 o 
  -5   1  10       48.44       37.70      3.52 o 
  -4   1  10        7.83        5.19      1.99 o 
  -3   1  10        2.40        1.16      1.41 o 
  -2   1  10       88.19       77.78      1.54 o 
  -1   1  10      390.14      409.84      4.88 o 
   0   1  10      650.54      654.67      6.91 o 
   1   1  10       45.53       34.71      2.71 o 
   2   1  10      192.24      201.14      3.21 o 
   3   1  10      229.52      242.20      4.90 o 
   4   1  10       39.95       40.09      3.25 o 
   5   1  10       49.04       36.60      3.27 o 
   6   1  10       22.85       19.99      2.95 o 
   7   1  10       60.71       56.16      4.39 o 
   8   1  10        0.83        3.16      2.48 o 
  -6   2  10      101.05      100.00      5.53 o 
  -5   2  10       81.30       87.55      4.88 o 
  -4   2  10       90.01       90.17      4.66 o 
  -3   2  10        0.87        0.31      0.82 o 
  -2   2  10      101.73      101.62      2.26 o 
  -1   2  10     1111.17     1051.91     10.20 o 
   0   2  10      777.45      782.16      7.99 o 
   1   2  10        4.65        6.37      0.79 o 
   2   2  10     1146.33     1169.46     11.34 o 
   3   2  10      470.52      430.24      6.96 o 
   4   2  10       74.52       59.98      3.83 o 
   5   2  10      353.17      344.59      9.41 o 
   6   2  10      473.08      459.01     11.71 o 
   7   2  10      137.40      139.62      6.36 o 
   8   2  10        2.38        6.54      2.57 o 
  -6   3  10        8.87       10.39      2.62 o 
  -5   3  10        0.61        0.47      1.54 o 
  -4   3  10      226.90      219.80      7.40 o 
  -3   3  10      218.32      221.31      6.88 o 
  -2   3  10        3.03        2.12      0.87 o 
  -1   3  10        0.48        0.78      0.60 o 
   0   3  10       16.21       17.24      1.31 o 
   1   3  10      157.81      168.91      2.82 o 
   2   3  10       74.30       82.39      2.52 o 
   3   3  10       11.74       12.78      1.95 o 
   4   3  10       52.81       48.90      3.54 o 
   5   3  10       24.84       23.05      2.91 o 
   6   3  10       84.75       97.27      5.28 o 
   7   3  10      203.19      171.76      7.12 o 
   8   3  10        4.99        4.37      2.40 o 
  -5   4  10        2.53        1.19      1.90 o 
  -4   4  10      144.44      137.59      3.95 o 
  -3   4  10       32.47       28.66      1.90 o 
  -2   4  10        3.49        6.01      1.18 o 
  -1   4  10       62.07       59.39      1.90 o 
   0   4  10      361.37      356.63      5.09 o 
   1   4  10       20.94       26.52      1.58 o 
   2   4  10        6.19       10.32      1.70 o 
   3   4  10      187.45      182.32      5.95 o 
   4   4  10      529.72      499.45     11.48 o 
   5   4  10      599.81      580.95     13.25 o 
   6   4  10       85.73       72.72      4.75 o 
   7   4  10      122.59      127.92      6.16 o 
   8   4  10      155.55      158.43      7.14 o 
  -5   5  10       99.90      102.95      5.50 o 
  -4   5  10       15.44       18.28      2.82 o 
  -3   5  10       14.96       15.97      1.67 o 
  -2   5  10      385.58      378.90      6.79 o 
  -1   5  10      655.04      617.87      9.55 o 
   0   5  10       24.39       27.85      2.03 o 
   1   5  10      202.15      214.85      4.61 o 
   2   5  10      594.08      616.67     12.89 o 
   3   5  10       74.64       76.25      3.92 o 
   4   5  10       10.71       10.72      2.08 o 
   5   5  10        0.38        0.07      1.75 o 
   6   5  10      288.83      265.56      8.65 o 
   7   5  10       39.24       38.92      4.86 o 
   8   5  10       13.29       13.46      2.95 o 
  -4   6  10       11.81       11.01      1.77 o 
  -3   6  10       30.68       25.94      2.12 o 
  -2   6  10       83.58       78.01      3.08 o 
  -1   6  10        3.65        1.50      1.27 o 
   0   6  10       13.88       11.86      1.66 o 
   1   6  10      262.86      263.17      5.50 o 
   2   6  10      368.10      370.28      9.54 o 
   3   6  10       39.55       34.88      2.95 o 
   4   6  10      236.10      222.39      7.29 o 
   5   6  10       76.74       76.01      4.72 o 
   6   6  10       73.00       69.56      4.68 o 
   7   6  10       30.53       22.79      3.34 o 
   8   6  10       31.02       27.32      2.42 o 
  -3   7  10      199.47      207.38      5.41 o 
  -2   7  10       19.78       23.32      2.00 o 
  -1   7  10       40.09       42.70      2.45 o 
   0   7  10      456.54      459.18      6.55 o 
   1   7  10      670.15      678.53     17.21 o 
   2   7  10      109.61      106.68      5.08 o 
   3   7  10        9.31        7.01      2.04 o 
   4   7  10      399.87      376.26     10.15 o 
   5   7  10      183.94      165.30      6.65 o 
   6   7  10       24.41       23.98      3.18 o 
   7   7  10       94.27       93.37      5.59 o 
   8   7  10      109.96      111.40      4.39 o 
  -3   8  10        0.18       -0.97      1.18 o 
  -2   8  10        4.38        5.27      1.51 o 
  -1   8  10       17.88       15.71      3.49 o 
   0   8  10       99.92       93.61      4.26 o 
   1   8  10        1.18        2.95      2.83 o 
   2   8  10      274.79      247.17      8.21 o 
   3   8  10       27.04       25.99      3.05 o 
   4   8  10      149.10      131.42      5.88 o 
   5   8  10        4.14        2.19      1.92 o 
   6   8  10        0.39        3.05      2.35 o 
   7   8  10       88.94       92.98      5.95 o 
   8   8  10       33.30       29.10      2.71 o 
  -1   9  10       72.86       72.61      4.99 o 
   0   9  10      146.22      157.08      4.83 o 
   1   9  10       33.20       39.21      2.60 o 
   2   9  10       40.35       55.18      4.27 o 
   3   9  10       34.79       41.75      3.74 o 
   4   9  10       68.60       71.36      4.63 o 
   5   9  10      110.44      123.16      6.09 o 
   6   9  10      216.48      223.75      8.39 o 
   7   9  10       72.43       77.40      5.59 o 
   0  10  10        1.27       -0.30      1.29 o 
   1  10  10        0.21       -1.00      1.18 o 
   2  10  10        1.04        3.63      1.40 o 
   3  10  10        0.18        0.83      1.77 o 
   4  10  10        3.91        6.22      2.40 o 
   5  10  10       29.19       32.84      3.72 o 
   6  10  10        0.88        2.28      2.30 o 
   2  11  10       11.89       16.24      2.20 o 
   3  11  10       49.05       60.01      4.83 o 
   4  11  10       97.03      105.08      6.20 o 
  -4  -8  11       27.54       32.28      4.07 o 
  -3  -8  11        1.22       -0.16      2.30 o 
  -2  -8  11       89.89       95.57      6.07 o 
  -1  -8  11        8.26        5.84      2.51 o 
   0  -8  11        1.69        0.04      2.13 o 
   1  -8  11       30.68       32.48      3.99 o 
  -5  -7  11        5.31       11.48      2.78 o 
  -4  -7  11        0.77        2.57      1.61 o 
  -3  -7  11       69.03       89.15      5.60 o 
  -2  -7  11       77.68       77.66      5.50 o 
  -1  -7  11        5.30        4.99      2.33 o 
   0  -7  11        5.17        6.92      2.57 o 
   1  -7  11       55.61       67.24      5.04 o 
   2  -7  11       31.61       31.72      3.87 o 
  -6  -6  11       16.61       12.76      3.04 o 
  -5  -6  11       21.25       11.91      2.71 o 
  -4  -6  11       89.77       87.81      3.65 o 
  -3  -6  11      252.47      220.71      7.33 o 
  -2  -6  11        4.09        2.20      1.93 o 
  -1  -6  11       27.84       20.03      2.98 o 
   0  -6  11      168.84      163.79      7.07 o 
   1  -6  11       12.26        8.30      2.48 o 
   2  -6  11        0.11       -0.11      1.88 o 
   3  -6  11       53.67       57.66      4.61 o 
   4  -6  11       76.09       81.34      3.75 o 
  -6  -5  11       53.69       50.92      4.46 o 
  -5  -5  11        4.31        2.44      2.10 o 
  -4  -5  11       78.15       68.58      4.27 o 
  -3  -5  11        1.26       -0.97      1.25 o 
  -2  -5  11        1.87        1.66      1.25 o 
  -1  -5  11       73.31       84.18      4.86 o 
   0  -5  11      100.94      103.37      5.35 o 
   1  -5  11       17.62       15.58      2.77 o 
   2  -5  11        6.03        0.85      2.02 o 
   3  -5  11      123.32      131.31      4.20 o 
   4  -5  11       13.76       14.05      1.86 o 
  -6  -4  11      107.49      105.10      6.07 o 
  -5  -4  11       24.02       19.00      3.05 o 
  -4  -4  11        0.75        1.86      1.77 o 
  -3  -4  11      328.24      320.74      6.38 o 
  -2  -4  11       46.41       47.94      3.52 o 
  -1  -4  11       24.05       24.26      1.79 o 
   0  -4  11      449.06      439.13     11.24 o 
   1  -4  11       44.80       46.90      3.89 o 
   2  -4  11      683.19      681.15     10.13 o 
   3  -4  11       27.69       27.58      3.71 o 
   4  -4  11        4.61        4.59      1.40 o 
   5  -4  11       46.20       46.17      3.71 o 
  -6  -3  11        0.09        4.25      2.48 o 
  -5  -3  11        3.52        1.70      2.26 o 
  -4  -3  11      178.86      172.08      6.60 o 
  -3  -3  11        3.59        3.67      1.94 o 
  -2  -3  11       60.67       63.83      2.77 o 
  -1  -3  11      329.37      302.86      6.33 o 
   0  -3  11       46.37       45.68      2.10 o 
   1  -3  11      390.60      400.68     10.31 o 
   2  -3  11       14.49       16.60      1.54 o 
   3  -3  11        0.18       -1.36      0.96 o 
   4  -3  11        0.75        0.01      1.13 o 
   5  -3  11        3.48        2.61      1.52 o 
   6  -3  11       17.94       15.04      2.97 o 
  -6  -2  11        2.12        4.84      2.71 o 
  -5  -2  11      227.69      214.51      7.85 o 
  -4  -2  11      284.92      289.09      8.70 o 
  -3  -2  11       47.65       42.97      2.60 o 
  -2  -2  11      266.08      260.59      5.63 o 
  -1  -2  11      439.91      434.02      7.99 o 
   0  -2  11      590.53      612.41     13.22 o 
   1  -2  11        3.20        3.74      0.99 o 
   2  -2  11      368.09      354.63      6.22 o 
   3  -2  11      274.86      258.42      8.00 o 
   4  -2  11        6.47        6.49      1.36 o 
   5  -2  11      152.77      139.70      4.36 o 
   6  -2  11       20.83       21.45      3.00 o 
  -6  -1  11       36.20       35.71      3.85 o 
  -5  -1  11      123.53      135.28      6.38 o 
  -4  -1  11       35.34       29.72      3.18 o 
  -3  -1  11       39.15       32.04      1.99 o 
  -2  -1  11      953.51      923.07     12.14 o 
  -1  -1  11      194.35      206.86      4.33 o 
   0  -1  11      181.40      164.83      3.13 o 
   1  -1  11       32.36       25.35      1.23 o 
   2  -1  11      320.64      305.34      5.51 o 
   3  -1  11       30.47       23.14      1.78 o 
   4  -1  11        0.28       -0.66      1.07 o 
   5  -1  11        2.41        1.60      1.24 o 
   6  -1  11        9.59        6.49      2.26 o 
   7  -1  11       23.90       26.33      3.42 o 
  -6   0  11       34.53       39.35      4.07 o 
  -5   0  11       39.93       29.77      3.49 o 
  -4   0  11       26.81       25.38      2.96 o 
  -3   0  11     1376.17     1322.55     16.26 o 
  -2   0  11     1446.14     1417.89     16.92 o 
  -1   0  11        0.27       -0.33      1.21 o 
   0   0  11       26.12       25.62      1.35 o 
   1   0  11     1706.66     1685.32     15.47 o 
   2   0  11       81.97       82.10      2.05 o 
   3   0  11        6.84        6.68      1.30 o 
   4   0  11      326.24      327.01      9.36 o 
   5   0  11      284.70      268.59      5.95 o 
   6   0  11       43.46       43.51      3.87 o 
   7   0  11       49.58       53.09      4.43 o 
  -6   1  11       26.48       31.01      3.71 o 
  -5   1  11        2.63        1.05      1.95 o 
  -4   1  11       62.05       60.26      4.07 o 
  -3   1  11      427.41      429.06     10.50 o 
  -2   1  11      371.45      368.78      9.07 o 
  -1   1  11      113.16      124.09      2.57 o 
   0   1  11      982.90     1018.71     10.02 o 
   1   1  11      323.42      306.68      4.37 o 
   2   1  11       60.42       57.09      1.79 o 
   3   1  11       48.03       45.58      2.38 o 
   4   1  11      211.86      216.64      4.99 o 
   5   1  11        0.26       -0.67      1.97 o 
   6   1  11       43.32       48.22      4.03 o 
   7   1  11       25.92       18.76      3.13 o 
   8   1  11       60.30       70.62      5.39 o 
  -6   2  11        4.31        3.18      2.22 o 
  -5   2  11       30.06       30.09      3.42 o 
  -4   2  11       25.89       26.75      2.95 o 
  -3   2  11       49.39       45.44      3.40 o 
  -2   2  11       86.30       91.98      2.17 o 
  -1   2  11      323.50      321.45      5.40 o 
   0   2  11      491.26      468.50      5.54 o 
   1   2  11       60.88       60.70      2.08 o 
   2   2  11       46.57       34.35      1.54 o 
   3   2  11      884.79      841.89     11.41 o 
   4   2  11       21.28       22.18      2.71 o 
   5   2  11      199.96      185.50      6.89 o 
   6   2  11       61.66       61.29      4.57 o 
   7   2  11      189.03      183.15      7.41 o 
   8   2  11        0.69        0.29      2.26 o 
  -5   3  11       41.94       43.61      3.81 o 
  -4   3  11       79.59       86.57      4.74 o 
  -3   3  11      180.95      178.87      4.21 o 
  -2   3  11      121.51      125.27      2.69 o 
  -1   3  11      322.57      334.81      5.51 o 
   0   3  11      136.60      137.36      7.11 o 
   1   3  11      360.91      355.32      4.68 o 
   2   3  11     1273.30     1254.12     12.26 o 
   3   3  11      974.33      976.34     18.11 o 
   4   3  11       15.70       16.77      2.49 o 
   5   3  11       57.63       71.78      4.65 o 
   6   3  11      366.53      377.33     10.64 o 
   7   3  11       23.80       17.22      3.29 o 
   8   3  11        1.04        3.18      2.35 o 
  -5   4  11       14.69       12.49      2.73 o 
  -4   4  11       23.42       20.39      2.77 o 
  -3   4  11       50.47       43.69      2.34 o 
  -2   4  11       14.27       14.08      2.71 o 
  -1   4  11        0.44       -0.43      0.63 o 
   0   4  11      161.14      167.23      3.98 o 
   1   4  11       99.17       86.34      4.24 o 
   2   4  11       38.79       36.69      2.72 o 
   3   4  11        0.40        1.81      1.45 o 
   4   4  11       29.36       23.88      2.77 o 
   5   4  11      458.19      481.97     12.00 o 
   6   4  11       15.40       21.42      3.18 o 
   7   4  11       21.30       21.54      3.43 o 
   8   4  11       25.78       28.03      3.87 o 
  -4   5  11       44.80       43.61      4.94 o 
  -3   5  11       42.18       44.64      2.50 o 
  -2   5  11      280.58      262.75      5.52 o 
  -1   5  11      749.98      750.25      8.69 o 
   0   5  11      449.26      436.82      8.59 o 
   1   5  11      554.29      550.92      9.97 o 
   2   5  11      403.69      400.75      9.75 o 
   3   5  11        5.59        4.48      1.70 o 
   4   5  11      254.02      260.53      7.99 o 
   5   5  11      153.13      146.09      6.44 o 
   6   5  11      140.68      145.49      6.53 o 
   7   5  11      126.72      118.92      6.22 o 
   8   5  11      119.18      117.00      6.40 o 
  -4   6  11        3.55        4.04      1.45 o 
  -3   6  11        6.24        8.39      1.50 o 
  -2   6  11       28.49       34.89      2.23 o 
  -1   6  11      127.60      121.01      4.99 o 
   0   6  11       10.97       10.67      1.19 o 
   1   6  11       12.04       11.34      1.47 o 
   2   6  11       98.19      104.49      4.86 o 
   3   6  11        1.38        1.25      1.48 o 
   4   6  11      561.69      572.80     13.16 o 
   5   6  11       42.25       38.63      3.54 o 
   6   6  11       16.87        9.80      2.73 o 
   7   6  11       12.28        8.31      2.86 o 
   8   6  11        9.80       10.57      3.09 o 
  -3   7  11       63.78       68.67      3.29 o 
  -2   7  11      168.20      161.28      9.20 o 
  -1   7  11        0.24        1.28      0.80 o 
   0   7  11      100.84      114.32      3.11 o 
   1   7  11      616.61      674.99     11.06 o 
   2   7  11      434.42      421.64     11.00 o 
   3   7  11       30.50       26.93      3.04 o 
   4   7  11       51.57       60.95      4.16 o 
   5   7  11      184.34      193.12      7.29 o 
   6   7  11      126.19      118.61      6.00 o 
   7   7  11      105.89      117.05      6.33 o 
   8   7  11       72.43       78.93      3.86 o 
  -2   8  11       15.91       16.64      2.03 o 
  -1   8  11       33.79       28.53      1.65 o 
   0   8  11      161.51      160.20      5.69 o 
   1   8  11      157.92      158.67      6.80 o 
   2   8  11       25.71       23.42      3.02 o 
   3   8  11       11.99       13.03      2.53 o 
   5   8  11       22.69       15.43      2.87 o 
   6   8  11        0.55       -0.69      1.97 o 
   7   8  11       32.43       29.08      3.89 o 
  -1   9  11        5.18        5.09      1.39 o 
   0   9  11       12.85       11.23      1.90 o 
   1   9  11       39.99       37.45      2.65 o 
   2   9  11        2.81        6.54      2.35 o 
   3   9  11       93.07       99.55      5.53 o 
   4   9  11       49.22       49.15      4.12 o 
   5   9  11        8.86       11.49      2.73 o 
   6   9  11       36.41       42.29      4.14 o 
   7   9  11      163.23      169.67      7.94 o 
   0  10  11        7.94        6.99      1.84 o 
   1  10  11        2.67        0.49      1.41 o 
   2  10  11       72.92       69.09      5.03 o 
   3  10  11       45.02       51.96      4.54 o 
   4  10  11        5.99        5.57      2.37 o 
   5  10  11       10.16       10.07      2.89 o 
   6  10  11      119.25      126.02      6.71 o 
  -2  -8  12       53.58       56.45      4.99 o 
  -1  -8  12       35.92       27.02      3.99 o 
  -4  -7  12       12.21       14.22      2.20 o 
  -3  -7  12        3.93       -0.16      2.22 o 
  -2  -7  12       97.11      100.15      6.20 o 
  -1  -7  12        5.48        4.27      2.40 o 
   0  -7  12        2.11        6.54      2.57 o 
   1  -7  12       15.06       16.92      3.22 o 
   2  -7  12       25.94       28.34      3.94 o 
  -5  -6  12        0.24       -1.48      2.15 o 
  -4  -6  12        7.22        7.65      1.82 o 
  -3  -6  12      163.98      186.40      5.15 o 
  -2  -6  12       74.09       76.25      5.15 o 
  -1  -6  12        3.85        2.73      2.01 o 
   0  -6  12       39.39       43.11      4.05 o 
   1  -6  12       48.28       48.75      4.45 o 
   2  -6  12        2.80        4.43      2.31 o 
   3  -6  12        9.40        8.87      2.71 o 
  -5  -5  12        0.12       -2.51      1.75 o 
  -4  -5  12       10.38        7.46      1.85 o 
  -3  -5  12       42.03       37.48      5.53 o 
  -2  -5  12       30.98       35.52      2.37 o 
  -1  -5  12       15.72       13.90      2.62 o 
   0  -5  12      162.52      161.42      6.98 o 
   1  -5  12       11.59       12.54      2.78 o 
   2  -5  12       60.32       55.71      4.50 o 
   3  -5  12       20.46       22.90      3.27 o 
   4  -5  12       32.04       27.05      2.77 o 
  -6  -4  12       47.29       50.77      4.63 o 
  -5  -4  12        2.58        2.78      2.44 o 
  -4  -4  12       11.51       15.16      1.94 o 
  -3  -4  12        4.28        6.74      1.55 o 
  -2  -4  12      164.39      171.86      4.84 o 
  -1  -4  12      187.21      175.31      6.85 o 
   0  -4  12       52.22       52.87      4.01 o 
   1  -4  12      141.80      137.71      6.11 o 
   2  -4  12       43.87       51.51      4.37 o 
   3  -4  12      194.11      198.53      5.07 o 
   4  -4  12        4.88        4.79      1.50 o 
   5  -4  12        2.28        4.53      1.72 o 
  -6  -3  12       21.34       18.78      3.43 o 
  -5  -3  12        2.83        4.36      2.30 o 
  -4  -3  12        7.72        6.07      2.30 o 
  -3  -3  12       85.81       87.13      7.63 o 
  -2  -3  12       54.76       51.57      2.61 o 
  -1  -3  12       66.99       61.55      2.61 o 
   0  -3  12      320.31      307.86      8.97 o 
   1  -3  12        2.28        2.44      1.75 o 
   2  -3  12      427.86      405.01      7.05 o 
   3  -3  12        0.79        0.03      1.09 o 
   4  -3  12       36.46       34.17      3.51 o 
   5  -3  12       18.94       19.87      2.16 o 
   6  -3  12       12.42       16.25      2.25 o 
  -6  -2  12       12.18        8.19      2.80 o 
  -5  -2  12        1.62        2.30      2.22 o 
  -4  -2  12      218.68      233.37      7.97 o 
  -3  -2  12        0.61        2.76      1.28 o 
  -2  -2  12      192.81      171.32      6.64 o 
  -1  -2  12      203.91      215.42      4.67 o 
   0  -2  12      172.90      168.76      3.89 o 
   1  -2  12      310.63      306.71      8.74 o 
   2  -2  12        0.85        2.02      1.05 o 
   3  -2  12        2.57        0.59      1.09 o 
   4  -2  12       21.40       19.25      1.92 o 
   5  -2  12       19.99       25.34      2.34 o 
   6  -2  12       44.83       38.96      2.76 o 
  -6  -1  12        7.25        5.42      2.60 o 
  -5  -1  12      231.20      240.11      8.41 o 
  -4  -1  12      136.37      141.04      6.26 o 
  -3  -1  12       89.09       85.53      3.13 o 
  -2  -1  12       32.95       32.39      1.98 o 
  -1  -1  12      436.01      440.75      8.14 o 
   0  -1  12      128.83      127.64      3.33 o 
   1  -1  12        2.34        3.26      0.77 o 
   2  -1  12       58.18       55.24      3.48 o 
   3  -1  12       96.93       98.15      3.31 o 
   4  -1  12        3.39        4.93      1.38 o 
   5  -1  12       33.08       30.23      2.63 o 
   6  -1  12        0.84       -0.04      1.75 o 
   7  -1  12       53.25       56.27      4.56 o 
  -6   0  12       26.01       23.35      3.49 o 
  -5   0  12       19.01       27.64      3.52 o 
  -4   0  12      144.70      140.44      6.06 o 
  -3   0  12        4.03        0.65      1.68 o 
  -2   0  12      614.61      606.60      8.96 o 
  -1   0  12       70.96       70.15      5.35 o 
   0   0  12      199.24      222.64      3.51 o 
   1   0  12       18.30       17.40      1.12 o 
   2   0  12      116.27      124.49      3.60 o 
   3   0  12       35.50       32.43      2.04 o 
   4   0  12       16.40       15.07      1.76 o 
   5   0  12       68.43       61.78      5.13 o 
   6   0  12       68.53       65.09      4.59 o 
   7   0  12       34.24       40.30      4.01 o 
  -6   1  12       88.49       89.23      5.59 o 
  -5   1  12       18.32       15.69      2.95 o 
  -4   1  12        0.86        0.14      1.74 o 
  -3   1  12      268.75      289.34      8.50 o 
  -2   1  12     1287.40     1224.91     21.81 o 
  -1   1  12      142.03      132.58      4.31 o 
   0   1  12      170.04      164.70      4.39 o 
   1   1  12      937.96      928.55      9.59 o 
   2   1  12      112.44      116.04      2.56 o 
   3   1  12        2.59        4.45      2.30 o 
   4   1  12      199.07      197.68      6.41 o 
   5   1  12      257.72      264.33      8.46 o 
   6   1  12       42.99       50.34      4.19 o 
   7   1  12       36.59       34.54      3.87 o 
  -5   2  12        8.07        4.66      2.19 o 
  -4   2  12        1.26        0.98      1.61 o 
  -3   2  12       32.02       32.32      3.11 o 
  -2   2  12       98.58       93.55      4.57 o 
  -1   2  12        0.64       -0.50      0.74 o 
   0   2  12      271.07      269.95      3.94 o 
   1   2  12        0.52       -0.34      0.58 o 
   2   2  12      216.70      215.61      3.61 o 
   3   2  12       22.42       19.24      2.25 o 
   4   2  12       23.63       21.18      2.84 o 
   5   2  12      242.79      239.42      8.16 o 
   6   2  12      111.39      109.06      5.77 o 
   7   2  12       49.22       53.57      4.56 o 
   8   2  12       28.96       22.94      3.76 o 
  -5   3  12       13.82       10.88      2.60 o 
  -4   3  12       56.11       52.76      4.14 o 
  -3   3  12       29.45       36.60      3.31 o 
  -2   3  12       27.12       26.26      1.40 o 
  -1   3  12      143.22      140.95      8.96 o 
   0   3  12      335.13      313.19      5.62 o 
   1   3  12        0.52        0.08      0.59 o 
   2   3  12      517.22      556.08     10.63 o 
   3   3  12     1011.54     1006.36     18.77 o 
   4   3  12       29.47       30.74      3.27 o 
   5   3  12       68.95       59.27      4.48 o 
   6   3  12       77.15       99.53      5.60 o 
   7   3  12      257.70      250.71      8.99 o 
   8   3  12        9.56       12.69      3.05 o 
  -5   4  12        2.05        3.43      2.19 o 
  -4   4  12        9.93       11.21      2.51 o 
  -3   4  12       63.54       62.11      4.10 o 
  -2   4  12       19.42       18.93      1.40 o 
  -1   4  12       78.67       82.11      2.35 o 
   0   4  12        0.56        0.46      1.00 o 
   1   4  12      161.05      170.89      9.09 o 
   2   4  12       38.96       43.56      2.16 o 
   3   4  12        9.84        8.98      2.01 o 
   4   4  12        8.61        9.72      2.28 o 
   5   4  12        3.52        2.86      2.40 o 
   6   4  12      184.53      196.82      7.76 o 
   7   4  12       29.79       34.74      3.89 o 
   8   4  12        5.62        9.02      3.05 o 
  -4   5  12       37.45       39.44      3.74 o 
  -3   5  12        4.15        2.58      1.24 o 
  -2   5  12       21.06       23.80      1.60 o 
  -1   5  12       99.83       95.58      2.70 o 
   0   5  12      406.18      390.88      7.07 o 
   1   5  12      133.78      129.99      3.75 o 
   2   5  12       84.71       90.30      4.47 o 
   3   5  12        1.43        1.68      1.64 o 
   4   5  12        3.85        4.97      2.06 o 
   5   5  12      964.27      949.22     19.48 o 
   6   5  12       35.84       32.26      3.69 o 
   7   5  12       36.96       40.99      4.36 o 
   8   5  12      106.79      111.25      6.47 o 
  -3   6  12        0.36        0.62      1.14 o 
  -2   6  12       31.96       33.19      2.24 o 
  -1   6  12      355.92      374.10      8.40 o 
   0   6  12       97.80       88.37      2.90 o 
   1   6  12        0.55        0.12      0.93 o 
   2   6  12        7.70        9.96      2.17 o 
   3   6  12       16.85       13.16      2.37 o 
   4   6  12       96.62      104.34      5.19 o 
   5   6  12       10.49       10.14      2.53 o 
   6   6  12       74.79       66.70      5.10 o 
   7   6  12       33.89       33.13      4.01 o 
   8   6  12       24.73       24.13      3.81 o 
  -3   7  12        3.58        5.11      1.59 o 
  -2   7  12       67.50       66.03      3.14 o 
  -1   7  12       14.93       13.24      1.46 o 
   0   7  12       21.27       19.16      1.61 o 
   1   7  12        0.70        2.84      1.88 o 
   2   7  12        1.37       -0.81      1.54 o 
   3   7  12       12.47       10.43      2.31 o 
   4   7  12        6.41        6.72      2.17 o 
   5   7  12      119.59      125.07      6.22 o 
   6   7  12       63.03       60.93      4.72 o 
   7   7  12       27.57       29.46      3.99 o 
  -2   8  12      120.10      113.36      4.25 o 
  -1   8  12       50.84       51.73      2.46 o 
   0   8  12       56.41       64.31      3.16 o 
   1   8  12       81.29       93.00      8.16 o 
   2   8  12       45.23       40.38      3.71 o 
   3   8  12       44.40       34.45      3.52 o 
   4   8  12      232.72      233.03      8.34 o 
   5   8  12      145.98      132.03      6.38 o 
   6   8  12       31.29       26.97      3.58 o 
   7   8  12       37.49       41.19      4.46 o 
  -1   9  12        0.38       -0.91      1.38 o 
   0   9  12        1.94        4.62      2.71 o 
   1   9  12        5.57        2.41      1.49 o 
   2   9  12        7.99        6.27      2.37 o 
   3   9  12       12.80       19.59      3.14 o 
   4   9  12       43.24       48.13      4.23 o 
   5   9  12        2.83        1.84      2.11 o 
   6   9  12        3.81        0.16      2.30 o 
   1  10  12        2.10        1.24      1.54 o 
   2  10  12       87.34       97.30      6.09 o 
   3  10  12      191.02      207.90      8.59 o 
   4  10  12       43.06       37.21      4.01 o 
   5  10  12        7.64        6.24      2.58 o 
  -3  -7  13        9.02        7.41      2.98 o 
  -2  -7  13       60.41       55.29      4.93 o 
  -1  -7  13       32.17       26.12      3.76 o 
   0  -7  13        0.27       -2.39      2.24 o 
   1  -7  13       12.77        8.55      2.73 o 
  -4  -6  13        9.40        6.77      1.90 o 
  -3  -6  13       34.16       34.86      4.05 o 
  -2  -6  13      144.84      168.35      7.61 o 
  -1  -6  13        0.38       -0.49      1.97 o 
   0  -6  13        8.32       10.14      2.78 o 
   1  -6  13       73.17       83.47      5.73 o 
   2  -6  13       32.99       37.50      4.03 o 
  -5  -5  13        0.19       -2.25      1.50 o 
  -4  -5  13        0.22       -0.48      1.41 o 
  -3  -5  13      121.98      119.21      4.28 o 
  -2  -5  13        2.29        0.65      1.95 o 
  -1  -5  13        0.86        1.25      1.95 o 
   0  -5  13      169.65      168.94      7.40 o 
   1  -5  13      117.66      123.15      6.35 o 
   2  -5  13        7.91       11.89      2.98 o 
   3  -5  13        3.35        1.45      2.11 o 
  -5  -4  13        2.52       -1.72      2.06 o 
  -4  -4  13        6.70        5.16      1.65 o 
  -3  -4  13        1.43        1.19      1.41 o 
  -2  -4  13        0.58        1.92      1.36 o 
  -1  -4  13       78.01       73.14      4.74 o 
   0  -4  13      187.22      206.72      7.70 o 
   1  -4  13        7.13        6.42      2.26 o 
   2  -4  13       12.82       10.18      2.62 o 
   3  -4  13       42.07       47.66      4.30 o 
   4  -4  13       26.93       26.83      2.47 o 
  -5  -3  13       24.17       25.86      3.49 o 
  -4  -3  13        2.19        2.30      1.43 o 
  -3  -3  13       30.61       32.63      2.29 o 
  -2  -3  13      131.53      132.94      7.10 o 
  -1  -3  13      340.16      333.88      6.34 o 
   0  -3  13      248.25      239.04      8.03 o 
   1  -3  13        2.62        1.14      1.61 o 
   2  -3  13       87.44       98.03      5.48 o 
   3  -3  13      128.02      125.52      4.05 o 
   4  -3  13        0.14       -0.98      1.68 o 
   5  -3  13        8.24        5.02      1.72 o 
  -6  -2  13        0.78        1.59      2.37 o 
  -5  -2  13       30.91       35.14      3.76 o 
  -4  -2  13       70.69       70.63      3.21 o 
  -3  -2  13       71.57       64.77      2.95 o 
  -2  -2  13        9.56        7.11      2.11 o 
  -1  -2  13       61.80       62.12      3.37 o 
   0  -2  13       11.15        8.97      1.31 o 
   1  -2  13      120.05      115.43      5.32 o 
   2  -2  13       24.45       26.68      1.96 o 
   3  -2  13       18.17       13.02      1.66 o 
   4  -2  13        1.85        1.26      1.32 o 
   5  -2  13       23.77       20.85      2.30 o 
   6  -2  13       31.76       35.81      4.64 o 
  -6  -1  13       17.83       12.18      3.00 o 
  -5  -1  13       37.38       38.95      3.89 o 
  -4  -1  13      469.58      446.61     11.65 o 
  -3  -1  13       78.11       78.09      3.12 o 
  -2  -1  13       24.32       25.28      2.36 o 
  -1  -1  13       68.95       64.09      2.66 o 
   0  -1  13      752.00      725.14     21.86 o 
   1  -1  13       92.46       91.93      2.86 o 
   2  -1  13       51.07       47.89      2.34 o 
   3  -1  13      159.50      154.99      4.24 o 
   4  -1  13       91.97       95.61      4.66 o 
   5  -1  13      122.02      129.05      4.43 o 
   6  -1  13       19.17       22.45      3.29 o 
  -5   0  13      119.85      118.48      6.07 o 
  -4   0  13       49.21       48.37      4.03 o 
  -3   0  13        4.90        1.84      1.81 o 
  -2   0  13       38.53       40.99      2.29 o 
  -1   0  13      340.95      334.19      6.02 o 
   0   0  13        9.25        6.47      1.16 o 
   1   0  13       24.99       20.90      1.27 o 
   2   0  13       56.97       54.12      2.51 o 
   3   0  13        0.26        0.70      1.09 o 
   4   0  13        6.73        5.41      1.44 o 
   5   0  13        2.47        3.73      1.53 o 
   6   0  13        2.98        5.64      2.37 o 
   7   0  13       16.08       15.99      3.13 o 
  -5   1  13       46.54       43.40      3.99 o 
  -4   1  13       23.50       19.63      2.87 o 
  -3   1  13       10.85       11.68      2.33 o 
  -2   1  13      406.77      430.33     10.51 o 
  -1   1  13      175.03      171.38      5.42 o 
   0   1  13        7.88        9.91      1.22 o 
   1   1  13      339.65      330.25      5.82 o 
   2   1  13      373.41      356.17      5.02 o 
   3   1  13       10.95        8.56      1.48 o 
   4   1  13       26.49       32.45      2.26 o 
   5   1  13      221.54      209.61      7.54 o 
   6   1  13      208.48      200.52      7.81 o 
   7   1  13       60.02       70.80      5.12 o 
  -5   2  13        6.72        3.18      2.13 o 
  -4   2  13       15.60       16.21      2.71 o 
  -3   2  13       62.89       68.76      4.23 o 
  -2   2  13       73.98       77.69      4.43 o 
  -1   2  13       41.95       31.61      2.80 o 
   0   2  13      123.11      124.31      3.27 o 
   1   2  13      393.91      406.30      5.39 o 
   2   2  13        2.10        0.95      0.81 o 
   3   2  13        6.82        4.62      2.14 o 
   4   2  13       93.23      100.08      4.74 o 
   5   2  13      118.04      127.62      6.26 o 
   6   2  13        0.15       -1.50      1.99 o 
   7   2  13        0.19        0.42      2.40 o 
  -5   3  13        3.52        3.13      2.10 o 
  -4   3  13        1.13        1.81      1.84 o 
  -3   3  13       84.65       91.79      5.01 o 
  -2   3  13        3.51        1.30      1.39 o 
  -1   3  13        3.67        3.84      1.08 o 
   0   3  13      113.72      108.89      5.00 o 
   1   3  13       16.19       10.55      2.55 o 
   2   3  13       22.40       23.04      1.39 o 
   3   3  13      314.64      325.06      8.99 o 
   4   3  13      535.61      552.31     13.01 o 
   5   3  13        2.02       -2.39      1.97 o 
   6   3  13        4.78        6.40      2.53 o 
   7   3  13      177.31      176.64      7.87 o 
  -4   4  13       53.86       50.05      4.10 o 
  -3   4  13      155.13      152.10      6.44 o 
  -2   4  13      189.43      198.98      7.11 o 
  -1   4  13      254.16      247.18      5.35 o 
   0   4  13      211.47      209.69      4.77 o 
   1   4  13       10.63        9.54      1.68 o 
   2   4  13       30.40       34.79      2.05 o 
   3   4  13      337.88      338.77      9.23 o 
   4   4  13      106.36      102.52      5.32 o 
   5   4  13       29.72       27.87      3.42 o 
   6   4  13       74.29       83.06      5.44 o 
   7   4  13       72.05       68.42      5.24 o 
  -4   5  13       12.14       10.30      2.55 o 
  -3   5  13       22.33       24.73      3.13 o 
  -2   5  13        0.65       -0.27      1.00 o 
  -1   5  13        6.13        6.10      1.85 o 
   0   5  13        4.34        5.20      1.32 o 
   1   5  13        0.24       -1.23      0.89 o 
   2   5  13       27.63       25.53      1.89 o 
   3   5  13       30.85       30.65      3.00 o 
   4   5  13        0.42        1.08      1.86 o 
   5   5  13       17.31       16.00      3.11 o 
   6   5  13      139.79      137.08      6.87 o 
   7   5  13        3.53        1.59      2.49 o 
  -3   6  13       29.81       25.39      2.58 o 
  -2   6  13       10.82       10.23      1.39 o 
  -1   6  13      200.11      229.76      5.51 o 
   0   6  13      332.78      336.16      7.38 o 
   1   6  13       56.12       57.00      4.60 o 
   2   6  13       43.90       37.97      3.29 o 
   3   6  13       98.83      103.95      5.22 o 
   4   6  13      148.29      169.68      6.73 o 
   5   6  13      362.65      361.62     10.66 o 
   6   6  13       16.66       18.76      3.27 o 
   7   6  13       61.70       54.12      4.86 o 
  -2   7  13       17.51       14.78      1.64 o 
  -1   7  13       66.89       68.15      4.06 o 
   0   7  13        0.13       -0.67      0.92 o 
   1   7  13        1.72        2.13      2.02 o 
   2   7  13        6.41        4.77      1.99 o 
   3   7  13       15.11       14.64      2.60 o 
   4   7  13       25.16       22.25      3.05 o 
   5   7  13        8.49        7.25      2.57 o 
   6   7  13       40.96       44.91      4.34 o 
   7   7  13        9.72       11.42      3.22 o 
  -1   8  13       38.43       37.32      2.22 o 
   0   8  13       19.60       22.54      1.85 o 
   1   8  13       78.09       88.81      5.48 o 
   2   8  13      120.44      128.68      6.27 o 
   3   8  13       53.68       50.94      4.18 o 
   4   8  13       74.83       81.56      5.13 o 
   5   8  13      213.83      232.09      8.68 o 
   6   8  13      129.91      127.14      6.67 o 
   7   8  13       50.58       52.69      5.01 o 
   0   9  13        4.31        3.47      1.66 o 
   1   9  13        7.11       11.87      2.91 o 
   2   9  13        3.75        3.69      2.24 o 
   3   9  13        7.05        6.49      2.64 o 
   4   9  13       25.87       26.23      3.56 o 
   5   9  13       11.95        6.98      2.67 o 
   6   9  13        0.29       -0.87      2.24 o 
   2  10  13        0.25        2.51      2.30 o 
   3  10  13       75.13       99.20      6.11 o 
   4  10  13       67.93       69.79      5.21 o 
  -3  -6  14        0.17        2.48      2.53 o 
  -2  -6  14       73.81       81.43      5.84 o 
  -1  -6  14       12.72       14.22      3.16 o 
   0  -6  14       22.24       16.05      3.25 o 
   1  -6  14        4.32        5.24      2.57 o 
  -4  -5  14        0.83       -1.48      1.50 o 
  -3  -5  14       99.59      107.33      4.22 o 
  -2  -5  14      181.76      183.92      7.87 o 
  -1  -5  14        0.19       -2.57      1.90 o 
   0  -5  14        9.12        7.92      2.69 o 
   1  -5  14      148.87      165.39      7.45 o 
   2  -5  14       43.67       36.69      4.07 o 
   3  -5  14        0.25       -0.27      2.04 o 
  -5  -4  14        1.70       -0.05      1.66 o 
  -4  -4  14        1.72       -0.32      1.51 o 
  -3  -4  14      170.14      162.71      4.86 o 
  -2  -4  14       12.03        8.45      1.68 o 
  -1  -4  14        0.98        3.27      2.33 o 
   0  -4  14      149.23      163.94      7.09 o 
   1  -4  14       73.87       76.95      5.21 o 
   2  -4  14       22.64       28.58      3.71 o 
   3  -4  14        0.70       -0.20      2.13 o 
   4  -4  14       28.89       31.23      3.98 o 
  -5  -3  14        1.33        6.09      2.64 o 
  -4  -3  14       55.82       64.58      3.27 o 
  -3  -3  14        3.74        6.16      2.03 o 
  -2  -3  14       24.38       33.60      2.25 o 
  -1  -3  14      290.11      290.40      6.01 o 
   0  -3  14      172.15      189.31      7.43 o 
   1  -3  14        9.30        6.04      2.19 o 
   2  -3  14       10.13        3.80      2.10 o 
   3  -3  14      121.93      130.72      6.47 o 
   4  -3  14       47.04       41.15      2.71 o 
   5  -3  14        0.30        0.20      2.26 o 
  -5  -2  14       10.09        7.75      2.86 o 
  -4  -2  14        0.90        1.25      2.13 o 
  -3  -2  14       45.51       40.61      7.15 o 
  -2  -2  14       50.19       44.18      2.55 o 
  -1  -2  14        1.49        0.78      1.12 o 
   0  -2  14       74.80       71.13      4.43 o 
   1  -2  14      169.66      169.38      6.78 o 
   2  -2  14       58.89       51.84      4.03 o 
   3  -2  14       17.57       19.37      1.94 o 
   4  -2  14       21.87       21.35      4.58 o 
   5  -2  14        5.81        3.79      3.93 o 
  -5  -1  14        1.78        0.99      2.28 o 
  -4  -1  14      131.38      132.71      6.11 o 
  -3  -1  14      239.70      225.73      7.74 o 
  -2  -1  14       10.87        9.63      1.47 o 
  -1  -1  14      147.64      152.68      4.00 o 
   0  -1  14       85.26       79.74      2.92 o 
   1  -1  14      122.40      130.37      5.71 o 
   2  -1  14       34.71       36.24      3.25 o 
   3  -1  14       18.20       16.00      1.79 o 
   4  -1  14      109.08      113.90      4.79 o 
   5  -1  14       78.32       81.05      3.71 o 
   6  -1  14      101.53      104.83      5.98 o 
  -5   0  14       42.67       46.29      4.25 o 
  -4   0  14      385.68      368.51     10.69 o 
  -3   0  14      140.69      127.39      5.73 o 
  -2   0  14      242.81      230.13      7.36 o 
  -1   0  14       80.69       73.96      2.84 o 
   0   0  14      190.39      193.25      4.38 o 
   1   0  14        0.36       -0.32      0.84 o 
   2   0  14       10.14        9.11      1.41 o 
   3   0  14      114.34      113.10      3.93 o 
   4   0  14       16.53       21.13      2.42 o 
   5   0  14      131.77      120.46      4.37 o 
   6   0  14        0.37        6.83      2.58 o 
  -5   1  14       30.76       35.48      3.85 o 
  -4   1  14        1.57        2.04      2.08 o 
  -3   1  14        0.67        0.13      1.86 o 
  -2   1  14       70.81       83.93      4.56 o 
  -1   1  14      136.05      151.34      5.70 o 
   0   1  14        9.28       13.44      1.43 o 
   1   1  14        0.30        0.66      0.79 o 
   2   1  14      162.72      150.62      3.18 o 
   3   1  14        8.61       10.47      1.66 o 
   4   1  14        6.91        5.63      1.51 o 
   5   1  14        0.88        0.71      1.42 o 
   6   1  14       43.37       37.65      3.87 o 
   7   1  14       30.44       27.78      3.74 o 
  -5   2  14       19.73       17.69      3.20 o 
  -4   2  14        5.50        6.24      2.30 o 
  -3   2  14       74.57       69.59      4.48 o 
  -2   2  14      169.65      158.35      6.17 o 
  -1   2  14        3.99        4.59      1.75 o 
   0   2  14       25.21       24.31      2.49 o 
   1   2  14      847.32      839.00      9.21 o 
   2   2  14      375.16      366.65      5.33 o 
   3   2  14        5.14        3.60      1.31 o 
   4   2  14        5.17        1.87      2.20 o 
   5   2  14       72.67       88.54      5.48 o 
   6   2  14       55.77       59.63      4.74 o 
   7   2  14       10.53       10.12      3.02 o 
  -4   3  14        0.73        1.23      1.81 o 
  -3   3  14       27.03       26.64      3.14 o 
  -2   3  14       13.54        9.71      2.21 o 
  -1   3  14       23.23       22.36      2.64 o 
   0   3  14       43.95       43.72      2.28 o 
   1   3  14      248.89      233.59      5.01 o 
   2   3  14        2.79        1.60      0.89 o 
   3   3  14        8.46        5.73      1.41 o 
   4   3  14       40.22       55.60      4.54 o 
   5   3  14       31.91       28.50      3.54 o 
   6   3  14        4.02        5.57      2.62 o 
   7   3  14        0.26       -1.28      2.44 o 
  -4   4  14       34.18       40.97      3.96 o 
  -3   4  14       62.89       62.27      4.34 o 
  -2   4  14      149.88      144.00      6.26 o 
  -1   4  14      291.86      290.11      6.00 o 
   0   4  14      473.85      474.50     10.60 o 
   1   4  14       81.45       85.70      3.05 o 
   2   4  14       19.48       20.29      2.77 o 
   3   4  14      354.55      373.06      9.99 o 
   4   4  14      471.09      475.78     12.25 o 
   5   4  14       52.13       49.24      4.25 o 
   6   4  14       75.24       69.90      5.19 o 
   7   4  14      216.76      224.08      8.95 o 
  -3   5  14       64.97       59.05      4.45 o 
  -2   5  14       31.96       36.17      3.61 o 
  -1   5  14       35.28       34.71      4.11 o 
   0   5  14        1.89        0.10      1.03 o 
   1   5  14        6.54        5.19      1.32 o 
   2   5  14       22.70       20.81      1.88 o 
   3   5  14        0.96        0.16      1.63 o 
   4   5  14        2.01        2.89      2.04 o 
   5   5  14        9.56       12.67      2.95 o 
   6   5  14       57.26       65.50      5.15 o 
   7   5  14       14.61       13.92      3.40 o 
  -2   6  14       15.58       14.86      1.58 o 
  -1   6  14        5.03        6.27      1.24 o 
   0   6  14       83.86       87.93      3.50 o 
   1   6  14       12.46       14.37      1.99 o 
   2   6  14       11.52       13.32      2.44 o 
   3   6  14       62.86       76.01      4.72 o 
   4   6  14       13.96       17.86      2.93 o 
   5   6  14      176.30      201.28      8.08 o 
   6   6  14       63.69       69.68      5.48 o 
   7   6  14       24.17       23.24      3.81 o 
  -2   7  14       18.87       20.33      1.83 o 
  -1   7  14       80.98      102.81      3.28 o 
   0   7  14       25.16       25.80      2.34 o 
   1   7  14       11.24       11.15      1.83 o 
   2   7  14      104.34       95.48      5.31 o 
   3   7  14       13.75       12.76      2.66 o 
   4   7  14       65.87       60.05      4.54 o 
   5   7  14        5.23        2.49      2.42 o 
   6   7  14       15.51       13.46      3.24 o 
   7   7  14        4.24       -1.32      2.60 o 
  -1   8  14       20.99       17.83      1.89 o 
   0   8  14        2.06        2.32      1.23 o 
   1   8  14       26.25       28.16      3.61 o 
   2   8  14      126.35      140.12      6.82 o 
   3   8  14       99.24      109.40      5.89 o 
   4   8  14        9.38        7.86      2.53 o 
   5   8  14       33.73       32.03      3.81 o 
   6   8  14       73.97       74.85      5.51 o 
   1   9  14      153.18      148.05      7.43 o 
   2   9  14      127.05      139.89      7.07 o 
   3   9  14        0.86        1.01      2.11 o 
   4   9  14       23.27       22.18      3.51 o 
   5   9  14       87.07       96.67      6.04 o 
  -1  -6  15       27.85       21.06      3.67 o 
  -3  -5  15        0.45        7.55      2.78 o 
  -2  -5  15      129.61      136.00      7.00 o 
  -1  -5  15       26.36       33.18      3.99 o 
   0  -5  15        8.71        9.47      2.91 o 
   1  -5  15        5.84        9.38      2.84 o 
   2  -5  15       19.87       25.34      3.67 o 
  -4  -4  15        1.13        0.30      1.58 o 
  -3  -4  15      136.60      131.14      5.19 o 
  -2  -4  15      168.12      173.71      7.70 o 
  -1  -4  15        0.19        0.02      2.15 o 
   0  -4  15        0.39        0.16      2.08 o 
   1  -4  15       61.43       56.67      4.65 o 
   2  -4  15       17.35       19.32      3.40 o 
   3  -4  15       18.56       18.16      3.29 o 
  -4  -3  15        4.25        3.87      1.69 o 
  -3  -3  15       78.63       87.00      3.64 o 
  -2  -3  15        4.23        5.31      1.52 o 
  -1  -3  15        5.47        7.79      2.40 o 
   0  -3  15      171.68      174.33      7.23 o 
   1  -3  15       31.72       33.80      3.71 o 
   2  -3  15       37.31       28.88      3.45 o 
   3  -3  15       17.74       26.12      3.65 o 
   4  -3  15       51.56       66.01      5.42 o 
  -4  -2  15       19.43       26.08      3.43 o 
  -3  -2  15        5.07        7.16      2.06 o 
  -2  -2  15        5.71        5.50      1.55 o 
  -1  -2  15      101.67      103.06      3.74 o 
   0  -2  15       74.52       71.67      4.77 o 
   1  -2  15        8.64        7.21      2.31 o 
   2  -2  15        0.44        0.45      1.92 o 
   3  -2  15      123.19      128.14      6.44 o 
   4  -2  15       13.06       13.41      1.96 o 
   5  -2  15        1.38       -0.46      1.46 o 
  -4  -1  15        1.27        2.62      2.28 o 
  -3  -1  15        0.27        1.45      1.81 o 
  -2  -1  15        3.34        5.56      1.42 o 
  -1  -1  15        3.15        1.98      1.20 o 
   0  -1  15        0.37        1.69      1.06 o 
   1  -1  15       76.39       66.14      4.32 o 
   2  -1  15       75.81       74.53      4.81 o 
   3  -1  15       35.29       39.00      3.76 o 
   4  -1  15        4.56        3.61      1.63 o 
   5  -1  15       10.25       12.76      2.13 o 
  -4   0  15      110.26      116.04      5.95 o 
  -3   0  15       72.01       66.81      4.39 o 
  -2   0  15       20.66       16.19      2.53 o 
  -1   0  15      127.63      125.53      3.72 o 
   0   0  15       64.54       66.44      4.82 o 
   1   0  15       60.15       65.09      2.66 o 
   2   0  15       26.90       27.15      3.04 o 
   3   0  15       37.29       34.59      2.37 o 
   4   0  15      137.91      132.66      4.37 o 
   5   0  15      150.60      176.47      5.35 o 
   6   0  15       68.17       71.27      5.15 o 
  -4   1  15       17.21       21.96      3.22 o 
  -3   1  15        5.54        3.05      2.06 o 
  -2   1  15        0.19       -0.36      1.55 o 
  -1   1  15       82.32       83.06      4.43 o 
   0   1  15       13.78       15.41      1.53 o 
   1   1  15       13.62       11.48      1.42 o 
   2   1  15        4.50        2.72      1.35 o 
   3   1  15        0.16       -0.91      1.21 o 
   4   1  15        2.37        2.95      1.46 o 
   5   1  15       25.19       22.85      4.54 o 
   6   1  15        0.66        1.97      2.28 o 
  -4   2  15        0.20        1.28      1.83 o 
  -3   2  15        9.97       10.70      2.57 o 
  -2   2  15      110.92      121.05      5.57 o 
  -1   2  15       39.93       33.02      3.04 o 
   0   2  15        0.39       -0.36      1.17 o 
   1   2  15      112.33      117.04      2.85 o 
   2   2  15      201.33      208.19      3.93 o 
   3   2  15       15.37       16.19      1.82 o 
   4   2  15        8.79        9.65      1.74 o 
   5   2  15       36.57       33.67      3.71 o 
   6   2  15       69.50       69.03      5.15 o 
  -4   3  15        9.14        5.55      2.35 o 
  -3   3  15       28.69       28.65      3.31 o 
  -2   3  15      105.15      104.61      5.33 o 
  -1   3  15        2.97        0.85      1.46 o 
   0   3  15       12.05       10.83      2.10 o 
   1   3  15       68.48       82.41      3.03 o 
   2   3  15       38.85       40.63      2.30 o 
   3   3  15       14.40       15.64      1.79 o 
   4   3  15        6.94        4.03      2.35 o 
   5   3  15       11.57       17.84      3.29 o 
   6   3  15        3.82        2.06      2.64 o 
   7   3  15        2.37        3.60      2.87 o 
  -3   4  15       12.09        7.74      2.48 o 
  -2   4  15        0.32        3.60      1.88 o 
  -1   4  15       23.65       19.56      2.86 o 
   0   4  15       48.70       51.57      2.55 o 
   1   4  15        9.97       10.93      1.53 o 
   2   4  15        9.94       10.67      1.55 o 
   3   4  15       34.83       36.98      3.45 o 
   4   4  15      167.03      162.33      6.91 o 
   5   4  15       25.38       25.81      3.56 o 
   6   4  15        2.91        2.17      2.53 o 
   7   4  15       75.65       88.86      6.06 o 
  -3   5  15       20.15       24.45      3.38 o 
  -2   5  15       59.47       69.54      4.75 o 
  -1   5  15       36.13       33.56      3.47 o 
   0   5  15       47.19       42.52      2.56 o 
   1   5  15        4.93        2.81      1.76 o 
   2   5  15        6.78        6.19      1.42 o 
   3   5  15      152.05      178.05      7.02 o 
   4   5  15       61.49       56.38      4.45 o 
   5   5  15        1.22        0.54      2.40 o 
   6   5  15       30.60       38.46      4.50 o 
   7   5  15       81.24       79.91      5.97 o 
  -2   6  15       11.28       13.27      2.80 o 
  -1   6  15        0.57        0.40      1.30 o 
   0   6  15       29.06       31.48      3.51 o 
   1   6  15        0.21        0.68      1.15 o 
   2   6  15        1.96        5.22      2.20 o 
   3   6  15       16.51       18.74      2.93 o 
   4   6  15       65.13       46.04      4.16 o 
   5   6  15        7.46       10.34      2.96 o 
   6   6  15       83.18       78.81      5.91 o 
  -1   7  15       25.27       28.99      2.04 o 
   0   7  15       52.48       53.07      8.78 o 
   1   7  15       19.50       15.61      2.68 o 
   2   7  15       37.38       37.45      3.81 o 
   3   7  15      152.28      155.95      6.87 o 
   4   7  15       46.56       41.84      4.05 o 
   5   7  15      259.38      244.35      9.11 o 
   6   7  15       14.03       13.97      3.42 o 
   0   8  15        2.44        0.54      1.52 o 
   1   8  15       52.07       59.14      4.90 o 
   2   8  15        3.89        5.15      2.49 o 
   3   8  15        8.18        7.68      2.73 o 
   4   8  15       14.57       14.12      3.22 o 
   5   8  15       24.82       21.11      3.54 o 
   2   9  15       99.14      129.19      7.01 o 
   3   9  15       84.94       86.46      5.78 o 
   4   9  15        5.65        5.13      2.58 o 
  -1  -5  16       67.24       89.00      6.13 o 
   0  -5  16        3.17        4.75      2.55 o 
  -3  -4  16       16.69       19.73      2.29 o 
  -2  -4  16      186.71      205.73      8.61 o 
  -1  -4  16       35.86       35.23      4.12 o 
   0  -4  16        0.81       -1.79      2.04 o 
   1  -4  16       13.64       11.48      2.93 o 
   2  -4  16       22.52       27.38      3.78 o 
  -3  -3  16       71.01       69.63      5.00 o 
  -2  -3  16       46.64       45.48      3.31 o 
  -1  -3  16       16.11       17.51      3.24 o 
   0  -3  16        0.17       -1.03      2.15 o 
   1  -3  16       34.28       33.96      3.72 o 
   2  -3  16        0.26        2.08      2.19 o 
   3  -3  16       18.23       19.21      3.49 o 
  -4  -2  16       42.73       32.91      3.85 o 
  -3  -2  16       71.39       73.55      4.84 o 
  -2  -2  16        8.18        8.27      2.03 o 
  -1  -2  16        1.05        2.14      1.34 o 
   0  -2  16       63.62       72.21      4.79 o 
   1  -2  16       74.49       68.26      4.97 o 
   2  -2  16        2.18        0.56      2.08 o 
   3  -2  16       73.52       73.05      5.24 o 
   4  -2  16       90.63       90.11      5.97 o 
  -4  -1  16       39.15       33.22      3.80 o 
  -3  -1  16       31.71       31.95      3.47 o 
  -2  -1  16       10.39        8.86      2.17 o 
  -1  -1  16        3.87        4.68      1.35 o 
   0  -1  16       42.09       41.19      3.63 o 
   1  -1  16       17.46       21.56      3.09 o 
   2  -1  16       17.93       18.60      3.11 o 
   3  -1  16      138.81      148.41      6.94 o 
   4  -1  16        3.50        3.63      2.65 o 
   5  -1  16        3.82        5.00      1.88 o 
  -4   0  16       65.45       70.66      4.97 o 
  -3   0  16       67.29       70.59      4.61 o 
  -2   0  16        5.15        7.10      2.11 o 
  -1   0  16      116.05      120.56      5.26 o 
   0   0  16       14.02       16.97      2.89 o 
   1   0  16       36.36       32.64      3.09 o 
   2   0  16       41.37       41.90      3.62 o 
   3   0  16       27.64       27.93      3.38 o 
   4   0  16       32.18       27.45      2.46 o 
   5   0  16       31.13       40.94      7.94 o 
  -4   1  16       63.38       69.64      4.90 o 
  -3   1  16        0.65        2.30      1.92 o 
  -2   1  16        0.95        1.25      1.66 o 
  -1   1  16        9.22        8.62      2.13 o 
   0   1  16      236.47      230.21      7.29 o 
   1   1  16       13.99       16.41      1.95 o 
   2   1  16        4.02        4.50      1.93 o 
   3   1  16       11.11       11.62      1.82 o 
   4   1  16        7.68       10.57      1.93 o 
   5   1  16       71.38       64.26      4.25 o 
   6   1  16        0.16        2.01      2.42 o 
  -3   2  16        7.28        7.41      2.42 o 
  -2   2  16        0.22       -0.70      1.81 o 
  -1   2  16       93.85      106.49      5.28 o 
   0   2  16        5.15        5.35      1.83 o 
   1   2  16        1.56       -0.54      1.37 o 
   2   2  16       75.98       84.01      3.77 o 
   3   2  16       14.86       13.97      1.89 o 
   4   2  16       98.15      102.18      4.06 o 
   5   2  16       43.89       44.34      4.21 o 
   6   2  16       10.17        5.57      2.75 o 
  -3   3  16       41.65       36.94      3.90 o 
  -2   3  16      247.31      249.96      8.59 o 
  -1   3  16       97.34       99.44      5.24 o 
   0   3  16        3.43        2.39      1.72 o 
   1   3  16       73.20       80.66      4.39 o 
   2   3  16      216.16      218.65      9.03 o 
   3   3  16      141.08      145.19      4.37 o 
   4   3  16       65.09       75.32      5.30 o 
   5   3  16      113.44      126.20      6.73 o 
   6   3  16       57.91       49.98      4.68 o 
  -3   4  16       28.44       37.56      3.94 o 
  -2   4  16        4.53        3.02      1.97 o 
  -1   4  16       15.24       14.84      2.75 o 
   0   4  16        1.66       -0.89      1.37 o 
   1   4  16        0.45        0.92      1.08 o 
   2   4  16        3.37        1.82      1.23 o 
   3   4  16        0.83        0.92      2.10 o 
   4   4  16       34.98       36.87      4.03 o 
   5   4  16       27.89       27.55      3.72 o 
   6   4  16        5.77        5.22      3.02 o 
  -2   5  16        7.51        3.13      1.97 o 
  -1   5  16        9.67       11.60      2.71 o 
   0   5  16       36.98       43.52      2.66 o 
   1   5  16       26.00       26.65      2.31 o 
   2   5  16       11.05       10.70      1.69 o 
   3   5  16      129.88      148.28      6.64 o 
   4   5  16      180.34      187.59      7.70 o 
   5   5  16       14.08        9.87      3.00 o 
   6   5  16        8.31        6.58      3.16 o 
  -1   6  16        0.62        2.98      2.02 o 
   0   6  16        0.71        2.87      1.38 o 
   1   6  16        0.23       -0.78      1.20 o 
   2   6  16       24.15       21.04      2.98 o 
   3   6  16       44.09       52.36      4.36 o 
   4   6  16        1.42       -1.32      2.22 o 
   5   6  16        0.51       -3.04      2.02 o 
   6   6  16        7.44        7.50      3.42 o 
   0   7  16       46.92       50.56      3.13 o 
   1   7  16      137.27      144.73      4.87 o 
   2   7  16      107.50      123.70      6.24 o 
   3   7  16       39.97       46.96      4.23 o 
   4   7  16       55.52       57.01      4.84 o 
   5   7  16       92.88      108.28      6.54 o 
   2   8  16        0.23       -0.05      2.19 o 
   3   8  16        7.97        6.49      2.75 o 
   4   8  16       20.19       20.79      3.54 o 
  -1  -4  17       52.92       66.53      5.57 o 
   0  -4  17        1.52        2.71      2.46 o 
  -2  -3  17       62.21       65.96      5.08 o 
  -1  -3  17        0.24       -1.19      2.39 o 
   0  -3  17        6.50        5.75      2.58 o 
   1  -3  17       14.40       16.56      3.20 o 
   2  -3  17       27.69       24.85      3.60 o 
  -3  -2  17       26.93       36.33      3.74 o 
  -2  -2  17        9.41        8.65      1.72 o 
  -1  -2  17       43.05       40.81      3.98 o 
   0  -2  17        0.31       -2.33      1.93 o 
   1  -2  17       79.92      105.42      6.13 o 
   2  -2  17        2.80        1.79      2.44 o 
   3  -2  17        1.43        3.14      2.44 o 
  -3  -1  17       40.96       38.41      3.72 o 
  -2  -1  17        9.12        7.99      2.31 o 
  -1  -1  17       10.11       10.63      1.70 o 
   0  -1  17        4.81        6.78      2.31 o 
   1  -1  17        9.32        6.72      2.24 o 
   2  -1  17        3.68        2.40      2.26 o 
   3  -1  17      100.83      114.16      6.56 o 
   4  -1  17       70.85       64.01      5.24 o 
  -3   0  17       46.23       49.54      4.12 o 
  -2   0  17       19.00       16.72      2.69 o 
  -1   0  17        4.01        5.58      2.01 o 
   0   0  17       46.69       42.86      2.90 o 
   1   0  17       30.72       29.32      3.25 o 
   2   0  17        4.06        1.30      2.06 o 
   3   0  17       63.18       65.58      5.12 o 
   4   0  17        3.31        5.13      2.64 o 
  -3   1  17       91.00       91.97      5.48 o 
  -2   1  17        0.59        1.46      1.92 o 
  -1   1  17       71.94       71.71      4.45 o 
   0   1  17       35.67       42.31      3.49 o 
   1   1  17       85.27       80.62      3.16 o 
   2   1  17       14.90       19.23      2.86 o 
   3   1  17        0.23       -2.30      1.63 o 
   4   1  17       16.93       14.81      2.08 o 
   5   1  17        8.39       11.21      2.23 o 
  -3   2  17        7.48        8.82      2.55 o 
  -2   2  17        2.00        5.48      2.24 o 
  -1   2  17        4.87        6.43      2.02 o 
   0   2  17       50.21       48.22      3.62 o 
   1   2  17        1.10        1.41      1.46 o 
   2   2  17        4.84        5.27      1.35 o 
   3   2  17        0.10       -1.13      1.49 o 
   4   2  17       17.75       12.38      2.06 o 
   5   2  17       11.06       15.24      3.22 o 
  -2   3  17       59.63       54.39      4.48 o 
  -1   3  17      166.25      195.49      7.47 o 
   0   3  17       13.98       10.70      2.35 o 
   1   3  17       17.86       20.66      2.69 o 
   2   3  17      192.96      200.11      7.05 o 
   3   3  17       41.20       43.25      4.05 o 
   4   3  17       29.84       29.77      3.89 o 
   5   3  17       35.73       34.97      4.08 o 
  -2   4  17       34.67       34.14      3.76 o 
  -1   4  17        0.14        0.36      1.75 o 
   0   4  17        3.20        1.32      1.90 o 
   1   4  17       38.05       46.07      3.85 o 
   2   4  17       24.17       28.10      2.25 o 
   3   4  17        0.97       -1.61      2.22 o 
   4   4  17        0.14       -2.77      2.30 o 
   5   4  17       37.88       37.63      4.43 o 
  -1   5  17       14.65       12.90      2.80 o 
   0   5  17        9.33        6.76      2.30 o 
   1   5  17       74.05       78.44      3.47 o 
   2   5  17        5.77        4.10      1.51 o 
   3   5  17        5.46        4.92      2.51 o 
   4   5  17       94.06       98.75      5.98 o 
   5   5  17       77.20       81.16      6.04 o 
   0   6  17       24.15       21.13      3.24 o 
   1   6  17        7.49        6.33      1.70 o 
   2   6  17        6.62        4.84      2.40 o 
   3   6  17       47.71       42.06      4.19 o 
   4   6  17       44.24       39.73      4.19 o 
   5   6  17        0.09       -0.47      2.75 o 
   1   7  17       14.18       15.47      2.23 o 
   2   7  17       41.25       43.40      4.19 o 
   3   7  17        5.26        5.98      2.67 o 
   4   7  17        0.79        2.77      2.55 o 
  -1  -2  18        3.27        2.53      2.24 o 
   0  -2  18        0.71        0.74      2.06 o 
   1  -2  18       34.99       40.47      4.14 o 
   2  -2  18       62.65       62.69      5.12 o 
  -2  -1  18        7.48        5.96      2.24 o 
  -1  -1  18        4.23        1.21      1.84 o 
   0  -1  18       27.57       31.16      3.61 o 
   1  -1  18       56.58       60.01      4.61 o 
   2  -1  18        3.36        3.60      2.62 o 
   3  -1  18       31.46       27.24      3.80 o 
  -2   0  18        5.58        6.87      2.28 o 
  -1   0  18        8.91       10.61      2.39 o 
   1   0  18        4.22        4.28      2.24 o 
   2   0  18        6.97        6.09      2.57 o 
   3   0  18       34.76       35.24      4.19 o 
   4   0  18       18.15       15.54      3.60 o 
  -2   1  18       23.50       27.80      3.31 o 
  -1   1  18       10.31        9.60      2.31 o 
   0   1  18       10.58       12.63      2.40 o 
   2   1  18       33.25       34.29      3.61 o 
   3   1  18       67.29       66.37      4.92 o 
   4   1  18       22.14       23.08      3.69 o 
  -2   2  18        2.27        4.81      2.20 o 
  -1   2  18        0.30        2.46      1.74 o 
   0   2  18       13.74       12.52      2.48 o 
   1   2  18        9.19        7.55      2.06 o 
   3   2  18       15.80       16.28      2.98 o 
   4   2  18        9.24        5.36      1.89 o 
  -1   3  18       24.91       28.09      3.40 o 
   0   3  18        1.34        2.22      1.81 o 
   1   3  18        7.65        7.01      2.19 o 
   2   3  18       20.76       21.83      2.93 o 
   3   3  18       32.41       28.56      3.72 o 
   4   3  18        8.72        9.02      3.05 o 
  -1   4  18       12.55       15.80      3.07 o 
   0   4  18        2.50        0.11      1.72 o 
   1   4  18       11.16       17.55      2.86 o 
   2   4  18       74.60       80.73      4.97 o 
   3   4  18       23.20       18.82      3.42 o 
   4   4  18        0.18       -3.36      2.24 o 
   0   5  18        9.53        6.78      2.40 o 
   1   5  18       39.71       40.29      3.89 o 
   2   5  18       35.25       32.58      2.58 o 
   3   5  18        1.85        1.52      2.46 o 
   4   5  18        3.48        0.34      2.78 o 
   1   6  18       80.68       86.64      5.51 o 
   2   6  18       15.34       13.19      2.96 o 
   3   6  18       46.55       55.02      4.81 o 
   1   0  19       17.21       14.53      2.82 o 
   2   0  19        0.54       -1.77      2.17 o 
   0   1  19       14.74       11.95      2.55 o 
   3   1  19       25.27       24.24      3.65 o 
   0   2  19       10.14       10.07      2.40 o 
   1   2  19       46.52       48.10      3.78 o 
   0   3  19       28.47       29.68      3.49 o 
   1   3  19        4.34        3.83      2.13 o 
   2   3  19        0.05        3.00      2.02 o 
   1   4  19        1.39        0.02      1.79 o 
   2   4  19       58.53       67.64      4.83 o 
                                                 
